# Supplementary material for: A Multi-Label Classifier for Predicting the Most Appropriate Instrumental Method for the Analysis of Contaminants of Emerging Concern
Source: Metabolites. 2022 Feb 23;12(3):199. doi: 10.3390/metabo12030199 (PMC8949148; doi:10.3390/metabo12030199)
Supplement: Supplementary file 1 [file metabolites-12-00199-s001.zip]

Archive with 1 entries (1 files):
- SIF-Alygizakis et al., Metabolites.xlsx
