# Supplementary material for: A Multi-Label Classifier for Predicting the Most Appropriate Instrumental Method for the Analysis of Contaminants of Emerging Concern
Source: Metabolites. 2022 Feb 23;12(3):199. doi: 10.3390/metabo12030199 (PMC8949148; doi:10.3390/metabo12030199)
Supplement: Supplementary file 1 [file metabolites-12-00199-s001.zip › SIF-Alygizakis et al., Metabolites.xlsx]

## Sheet: Classifier
Figure S1. Decision tree for GC-MS and LC-MS amenability. The value denotes the probability for GC and the probability for LC. For example [[0.032,0.968],[0.865,0.135]] denotes 96.8% probability for GC amenability and 13.5% probability for LC amenability. Value has the following format [[not GC, yes GC],[not LC, yes LC]].

## Sheet: Pred. Instrumental amendability
Table S1. Predictions for 65100 environmentally-relevant compounds
NORMAN_ID	Name	SMILES	LC-MS amendable (probability)	GC-MS amendable (probability)
NS00000001	Sulfaclozine	O=S(=O)(NC1=NC(Cl)=CN=C1)C2=CC=C(N)C=C2	0.74719	0.7711
NS00000002	Sulfachloropyridazine	O=S(=O)(NC1=NN=C(Cl)C=C1)C2=CC=C(N)C=C2	0.74719	0.7711
NS00000003	Sulfaguanidine	O=S(=O)(NC(=N)N)C1=CC=C(N)C=C1	0.74719	0.7711
NS00000004	Sulfamerazine	O=S(=O)(NC1=NC=CC(=N1)C)C2=CC=C(N)C=C2	0.74719	0.7711
NS00000005	Sulfamethizole	O=S(=O)(NC1=NN=C(S1)C)C2=CC=C(N)C=C2	0.74719	0.7711
NS00000006	Sulfamoxole	O=S(=O)(NC1=NC(=C(O1)C)C)C2=CC=C(N)C=C2	0.74719	0.7711
NS00000007	Sulfanilamide	O=S(=O)(N)C1=CC=C(N)C=C1	0.74719	0.7711
NS00000008	Cefoperazone	O=C(O)C1=C(CSC2=NN=NN2C)CSC3N1C(=O)C3NC(=O)C(NC(=O)N4C(=O)C(=O)N(CC)CC4)C5=CC=C(O)C=C5	0.89552	0.34328
NS00000009	Tiamulin	O=C(OC1CC(C=C)(C)C(O)C(C)C23CCC(=O)C2C1(C)C(C)CC3)CSCCN(CC)CC	0.87307	0.47833
NS00000010	Albendazole oxide	O=C(OC)NC1=NC=2C=C(C=CC2N1)S(=O)CCC	0.87307	0.47833
NS00000011	Arprinocid	FC1=CC=CC(Cl)=C1CN2C=NC=3C(=NC=NC32)N	0.74719	0.7711
NS00000012	Clopidol	ClC=1C(O)=C(Cl)C(=NC1C)C	0.13451	0.96814
NS00000013	Ethopabate	O=C(OC)C1=CC=C(C=C1OCC)NC(=O)C	0.74719	0.7711
NS00000014	Idaverine	O=C(N1CCC(C(=O)N(C)C)CC1)CCCN(CC)C(C)CC2=CC=C(OC)C=C2	0.87307	0.47833
NS00000015	Robenidine	ClC1=CC=C(C=NNC(=N)NN=CC2=CC=C(Cl)C=C2)C=C1	0.74719	0.7711
NS00000016	Mabuterol	FC(F)(F)C1=CC(=CC(Cl)=C1N)C(O)CNC(C)(C)C	0.74719	0.7711
NS00000017	Ractopamine	OC1=CC=C(C=C1)CCC(NCC(O)C2=CC=C(O)C=C2)C	0.74719	0.7711
NS00000018	Meloxicam	O=S1(=O)C=2C=CC=CC2C(O)=C(C(O)=NC3=NC=C(S3)C)N1C	0.96774	0.09677
NS00000019	5-Hydroxy-2-[2-methyl-3-(trifluoromethyl)anilino]pyridine-3-carboxylic acid	O=C(O)C1=CC(O)=CN=C1NC2=CC=CC(=C2C)C(F)(F)F	0.74719	0.7711
NS00000020	Imidocarb	O=C(NC1=CC=CC(=C1)C2=NCCN2)NC3=CC=CC(=C3)C4=NCCN4	0.87307	0.47833
NS00000021	Bromhexine	BrC=1C=C(Br)C(N)=C(C1)CN(C)C2CCCCC2	0.74719	0.7711
NS00000022	Carbadox	O=C(N=NC=C1C=[N+]([O-])C=2C=CC=CC2N1O)OC	0.87307	0.47833
NS00000023	Baquiloprim	N=1C=C(C(=NC1N)N)CC2=CC(=C(C3=NC=CC=C32)N(C)C)C	0.74719	0.7711
NS00000024	Rifaximin	O=C(OC1C(C)C(OC)C=COC2(OC3=C(C2=O)C=4C=5N=C6C=C(C=CN6C5C(NC(=O)C(=CC=CC(C)C(O)C(C)C(O)C1C)C)=C(O)C4C(O)=C3C)C)C)C	0.89552	0.34328
NS00000025	Lincomycin	OC(=NC(C(O)C)C1OC(SC)C(O)C(O)C1O)C2N(C)CC(CCC)C2	0.89552	0.34328
NS00000026	Droperidol	O=C(C1=CC=C(F)C=C1)CCCN2CC=C(N3C(O)=NC=4C=CC=CC43)CC2	0.87307	0.47833
NS00000027	Lidocaine	O=C(NC=1C(=CC=CC1C)C)CN(CC)CC	0.74719	0.7711
NS00000028	Allotetrahydrocortisone	O=C1CC2(C)C(CCC2(O)C(=O)CO)C3CCC4CC(O)CCC4(C)C13	0.87307	0.47833
NS00000029	6-Propyl-2-thiouracil	OC1=NC(S)=NC(=C1)CCC	0.74719	0.7711
NS00000030	Sertraline	ClC1=CC=C(C=C1Cl)C2C=3C=CC=CC3C(NC)CC2	0.74719	0.7711
NS00000031	Venlafaxine	OC1(CCCCC1)C(C2=CC=C(OC)C=C2)CN(C)C	0.74719	0.7711
NS00000032	Amitriptyline	C=1C=CC2=C(C1)C(=CCCN(C)C)C=3C=CC=CC3CC2	0.74719	0.7711
NS00000033	Risperidone	O=C1C(=C(N=C2N1CCCC2)C)CCN3CCC(C4=NOC=5C=C(F)C=CC54)CC3	0.87307	0.47833
NS00000034	Lorazepam	O=C1NC=2C=CC(Cl)=CC2C(=NC1O)C=3C=CC=CC3Cl	0.87307	0.47833
NS00000035	Citalopram	N#CC1=CC=C2C(=C1)COC2(C3=CC=C(F)C=C3)CCCN(C)C	0.74719	0.7711
NS00000036	Olanzapine	N=1C=2C=CC=CC2NC=3SC(=CC3C1N4CCN(C)CC4)C	0.74719	0.7711
NS00000037	Paroxetine	FC1=CC=C(C=C1)C2CCNCC2COC3=CC=C4OCOC4=C3	0.74719	0.7711
NS00000038	Clomipramine	ClC1=CC=C2C(=C1)N(C=3C=CC=CC3CC2)CCCN(C)C	0.74719	0.7711
NS00000039	Doxepin	O1C=2C=CC=CC2C(=CCCN(C)C)C=3C=CC=CC3C1	0.74719	0.7711
NS00000040	3,6-Diacetylmorphine	O=C(OC1=CC=C2C3=C1OC4C(OC(=O)C)C=CC5C(N(C)CCC345)C2)C	0.74719	0.7711
NS00000041	Nitrazepam	O=N(=O)C=1C=CC=2N=C(O)CN=C(C=3C=CC=CC3)C2C1	0.74719	0.7711
NS00000042	Chlordiazepoxide	O=N1=C(C=2C=CC=CC2)C=3C=C(Cl)C=CC3NC(=NC)C1	0.87307	0.47833
NS00000043	Amlodipine	O=C(OC)C1=C(NC(=C(C(=O)OCC)C1C=2C=CC=CC2Cl)COCCN)C	0.74719	0.7711
NS00000044	Fentanyl	O=C(N(C=1C=CC=CC1)C2CCN(CCC=3C=CC=CC3)CC2)CC	0.74719	0.7711
NS00000045	Norketamine	O=C1CCCCC1(N)C=2C=CC=CC2Cl	0.74719	0.7711
NS00000046	8-Hydroxy Mirtazapine	OC1=CN=C2C(=C1)CC=3C=CC=CC3C4N2CCN(C)C4	0.74719	0.7711
NS00000047	N-Desmethylclozapine	ClC1=CC=C2N=C3C=CC=CC3=C(NC2=C1)N4CCNCC4	0.74719	0.7711
NS00000048	Desmethylsertraline	ClC1=CC=C(C=C1Cl)C2C=3C=CC=CC3C(N)CC2	0.74719	0.7711
NS00000049	6-O-Monoacetylmorphine	O=C(OC1C=CC2C3N(C)CCC42C5=C(OC14)C(O)=CC=C5C3)C	0.74719	0.7711
NS00000050	Tetrahydrocannabinol	OC=1C=C(C=C2OC(C)(C)C3CCC(=CC3C12)C)CCCCC	0.74719	0.7711
NS00000051	Ecgonine methyl ester	O=C(OC)C1C(O)CC2N(C)C1CC2	0.75	0.84615
NS00000052	Lysergide	O=C(N(CC)CC)C1C=C2C=3C=CC=C4NC=C(C43)CC2N(C)C1	0.74719	0.7711
NS00000053	4'-Methyl-alpha-pyrrolidinopropiophenone	O=C(C1=CC=C(C=C1)C)C(N2CCCC2)C	0.74719	0.7711
NS00000054	6-Methyl-2-thiouracil	O=C1C=C(NC(=S)N1)C	0.74719	0.7711
NS00000055	2-Methyl-4-amino-6-methoxy-s-triazine	N=1C(=NC(=NC1N)C)OC	0.56	0.88
NS00000056	N-(2,4-Dimethylphenyl)-N-methylimidoformamide	N=CN(C1=CC=C(C=C1C)C)C	0.84884	0.53488
NS00000057	2-Chloro-4,6-diamino-1,3,5-triazine	ClC=1N=C(N=C(N1)N)N	0.74719	0.7711
NS00000058	Acetochlor ESA	O=C(N(C=1C(=CC=CC1CC)C)COCC)CS(=O)(=O)O	0.93651	0.33333
NS00000059	Metolachlor morpholinone	O=C1N(C=2C(=CC=CC2CC)C)C(C)COC1	0.74719	0.7711
NS00000060	Benzenecarboximidamide	N=C(N)C=1C=CC=CC1	0.84884	0.53488
NS00000061	N,N'-Dimethylimidazolidinone	O=C1N(C)CCN1C	0.13451	0.96814
NS00000062	4-Hydroxy-1H-benzotriazole	O=C1C=CC=C2NNN=C12	0.74719	0.7711
NS00000063	Omethoate	O=C(NC)CSP(=O)(OC)OC	0.74719	0.7711
NS00000064	Acephate	O=C(NP(=O)(OC)SC)C	0.74719	0.7711
NS00000065	Monocrotophos	O=P(OC(=CC(O)=NC)C)(OC)OC	0.74719	0.7711
NS00000066	Fenthion	S=P(OC1=CC=C(SC)C(=C1)C)(OC)OC	0.74719	0.7711
NS00000067	Acetochlor	O=C(N(C=1C(=CC=CC1CC)C)COCC)CCl	0.74719	0.7711
NS00000068	Napropamide	O=C(N(CC)CC)C(OC1=CC=CC=2C=CC=CC12)C	0.74719	0.7711
NS00000069	Desmedipham	O=C(OC1=CC=CC(=C1)NC(=O)OCC)NC=2C=CC=CC2	0.74719	0.7711
NS00000070	Thiocyclam	S1SCC(N(C)C)CS1	0.84884	0.53488
NS00000071	Dichlormid	O=C(N(CC=C)CC=C)C(Cl)Cl	0.13451	0.96814
NS00000072	Tyramine	OC1=CC=C(C=C1)CCN	0.75	0.84615
NS00000073	Agmatine	N=C(N)NCCCCN	0.75	0.84615
NS00000074	C.I. Solvent Yellow 14	OC=1C=CC=2C=CC=CC2C1N=NC=3C=CC=CC3	0.74719	0.7711
NS00000075	C.I. Solvent Red 23	OC=1C=CC=2C=CC=CC2C1N=NC3=CC=C(N=NC=4C=CC=CC4)C=C3	0.87307	0.47833
NS00000076	Alitame	O=C(O)CC(N)C(=O)NC(C(=O)NC1C(SC1(C)C)(C)C)C	0.89552	0.34328
NS00000077	3,4-Dichloroaniline	ClC1=CC=C(N)C=C1Cl	0.13451	0.96814
NS00000078	Aceclofenac	O=C(O)COC(=O)CC=1C=CC=CC1NC=2C(Cl)=CC=CC2Cl	0.87307	0.47833
NS00000079	Aflatoxin B1	O=C1OC2=C(C(OC)=CC=3OC4OC=CC4C32)C5=C1C(=O)CC5	0.74719	0.7711
NS00000080	Aflatoxin B2	O=C1OC2=C3C(OC4OCCC34)=CC(OC)=C2C5CCC(=O)C15	0.74719	0.7711
NS00000081	Aflatoxin G2	O=C1OC2=C(C(OC)=CC=3OC4OCCC4C32)C5=C1C(=O)OCC5	0.87307	0.47833
NS00000082	Aflatoxin M1	O=C1OC2=C(C(OC)=CC=3OC4OC=CC4(O)C32)C5=C1C(=O)CC5	0.87307	0.47833
NS00000083	Aldicarb	O=C(ON=CC(SC)(C)C)NC	0.56	0.88
NS00000084	Aldoxycarb	O=C(ON=CC(C)(C)S(=O)(=O)C)NC	0.74719	0.7711
NS00000085	Aldicarb sulfoxide	O=C(ON=CC(S(=O)C)(C)C)NC	0.74719	0.7711
NS00000086	Androstenediol	OC1CC2=CCC3C(CCC4(C)C(O)CCC34)C2(C)CC1	0.74719	0.7711
NS00000087	Azaperol	FC1=CC=C(C=C1)C(O)CCCN2CCN(C3=NC=CC=C3)CC2	0.74719	0.7711
NS00000088	Azaperone	O=C(C1=CC=C(F)C=C1)CCCN2CCN(C3=NC=CC=C3)CC2	0.74719	0.7711
NS00000089	Beclazone	O=C1C=CC2(C(=C1)CCC3C4CC(C)C(OC(=O)CC)(C(=O)COC(=O)CC)C4(C)CC(O)C32Cl)C	0.87307	0.47833
NS00000090	Benazolin	O=C(O)CN1C(=O)SC=2C=CC=C(Cl)C21	0.74719	0.7711
NS00000091	Benfuracarb	O=C(OC1=CC=C2C(=C1)CC(C)(C)C2)N(SN(CCC(=O)OCC)C(C)C)C	0.74719	0.7711
NS00000092	Benomyl	O=C(OC)NC1=NC=2C=CC=CC2N1C(=O)NCCCC	0.87307	0.47833
NS00000093	Benoxacor	O=C(N1C=2C=CC=CC2OCC1C)C(Cl)Cl	0.74719	0.7711
NS00000094	Bensulide	O=S(=O)(NCCSP(=S)(OC(C)C)OC(C)C)C=1C=CC=CC1	0.74719	0.7711
NS00000095	Benzoximate	O=C(OC(=NOCC)C=1C(OC)=CC=C(Cl)C1OC)C=2C=CC=CC2	0.74719	0.7711
NS00000096	Bifenox	O=C(OC)C1=CC(OC2=CC=C(Cl)C=C2Cl)=CC=C1N(=O)=O	0.74719	0.7711
NS00000097	Bitertanol	OC(C(OC=1C=CC(=CC1)C=2C=CC=CC2)N3N=CN=C3)C(C)(C)C	0.74719	0.7711
NS00000098	Brombuterol	BrC=1C=C(C=C(Br)C1N)C(O)CNC(C)(C)C	0.74719	0.7711
NS00000099	Budesonide	O=C1C=CC2(C(=C1)CCC3C4CC5OC(OC5(C(=O)CO)C4(C)CC(O)C32)CCC)C	0.87307	0.47833
NS00000100	Buprofezin	O=C1N(C=2C=CC=CC2)CSC(=NC(C)(C)C)N1C(C)C	0.74719	0.7711
NS00000101	Butralin	O=N(=O)C=1C=C(C=C(C1NC(C)CC)N(=O)=O)C(C)(C)C	0.74719	0.7711
NS00000102	Cadusafos	O=P(OCC)(SC(C)CC)SC(C)CC	0.74719	0.7711
NS00000103	Carfentrazone-ethyl	O=C(OCC)C(Cl)CC1=CC(=C(F)C=C1Cl)N2N=C(N(C2=O)C(F)F)C	0.74719	0.7711
NS00000104	Cefotaxime	O=C(O)C1=C(COC(=O)C)CSC2N1C(=O)C2NC(=O)C(=NOC)C=3N=C(SC3)N	0.89552	0.34328
NS00000105	Cefquinome	O=C(O)C1=C(CSC2N1C(=O)C2NC(=O)C(=NOC)C=3N=C(SC3)N)C[N+]=4C=CC=C5C4CCCC5	0.89552	0.34328
NS00000106	Chlorimuron-ethyl	O=C(OCC)C=1C=CC=CC1S(=O)(=O)NC(=O)NC2=NC(Cl)=CC(=N2)OC	0.96774	0.09677
NS00000107	Chlorsulfuron	O=C(NC1=NC(=NC(=N1)C)OC)NS(=O)(=O)C=2C=CC=CC2Cl	0.87307	0.47833
NS00000108	Chlortetracycline	O=C1C(=C(O)N)C(=O)C2(O)C(=O)C3=C(O)C=4C(O)=CC=C(Cl)C4C(O)(C)C3CC2C1N(C)C	0.89552	0.34328
NS00000109	2-Amino-5-[2-(tert-butylamino)-1-hydroxyethyl]benzonitrile	N#CC1=CC(=CC=C1N)C(O)NCC(C)(C)C	0.74719	0.7711
NS00000110	Clenpenterol	ClC=1C=C(C=C(Cl)C1N)C(O)CNC(C)(C)CC	0.74719	0.7711
NS00000111	Clobetasol propionate	O=C1C=CC2(C(=C1)CCC3C4CC(C)C(OC(=O)CC)(C(=O)CCl)C4(C)CC(O)C32F)C	0.87307	0.47833
NS00000112	Clodinafop-propargyl	O=C(OCC#C)C(OC1=CC=C(OC2=NC=C(Cl)C=C2F)C=C1)C	0.74719	0.7711
NS00000113	Cloquintocet-mexyl	O=C(OC(C)CCCCC)COC=1C=CC(Cl)=C2C=CC=NC12	0.74719	0.7711
NS00000114	Cloxacillin	O=C(O)C1N2C(=O)C(NC(=O)C=3C(=NOC3C)C=4C=CC=CC4Cl)C2SC1(C)C	0.87307	0.47833
NS00000115	Cyanofenphos	N#CC1=CC=C(OP(=S)(OCC)C=2C=CC=CC2)C=C1	0.74719	0.7711
NS00000116	Cycloxydim	O=C1C(=C(O)CC(C1)C2CSCCC2)C(=NOCC)CCC	0.74719	0.7711
NS00000117	Cyproconazole	ClC1=CC=C(C=C1)C(O)(CN2N=CN=C2)C(C)C3CC3	0.74719	0.7711
NS00000118	Cyprodinil	N=1C(=NC(=CC1C)C2CC2)NC=3C=CC=CC3	0.74719	0.7711
NS00000119	Demeton-S-methyl	O=P(OC)(OC)SCCSCC	0.74719	0.7711
NS00000120	Vomitoxin	O=C1C(=CC2OC3C(O)CC(C)(C43OC4)C2(CO)C1O)C	0.74719	0.7711
NS00000121	Desmetryn	N=1C(=NC(=NC1NC)NC(C)C)SC	0.74719	0.7711
NS00000122	Bromomethyl phenyl sulfone	O=C1C=CC2(C(=C1)CCC3C4CC(C)C(O)(C(=O)C)C4(C)CC(O)C32F)C	0.74719	0.7711
NS00000123	Dichlofenthion	S=P(OC1=CC=C(Cl)C=C1Cl)(OCC)OCC	0.74719	0.7711
NS00000124	Diethylcarbamazine	O=C(N(CC)CC)N1CCN(C)CC1	0.84884	0.53488
NS00000125	Dimethametryn	N=1C(=NC(=NC1NCC)NC(C)C(C)C)SC	0.74719	0.7711
NS00000126	1,2-Dimethyl-5-nitroimidazole	O=N(=O)C1=CN=C(N1C)C	0.74719	0.7711
NS00000127	Dipropyl phthalate	O=C(OCCC)C=1C=CC=CC1C(=O)OCCC	0.74719	0.7711
NS00000128	Emamectin B1A	O=C1OC2CC(OC3(OC(C(C=C3)C)C(C)CC)C2)CC=C(C)C(OC4OC(C)C(OC5OC(C)C(NC)C(OC)C5)C(OC)C4)C(C=CC=C6COC7C(O)C(=CC1C67O)C)C	0.96774	0.09677
NS00000129	Eprinomectin	O=C1OC2CC(OC3(OC(C(C=C3)C)C(C)CC)C2)CC=C(C)C(OC4OC(C)C(OC5OC(C)C(NC(=O)C)C(OC)C5)C(OC)C4)C(C=CC=C6COC7C(O)C(=CC1C67O)C)C	0.96774	0.09677
NS00000130	Ethiofencarb	O=C(OC=1C=CC=CC1CSCC)NC	0.74719	0.7711
NS00000131	Ethiofencarb sulfone	O=C(OC=1C=CC=CC1CS(=O)(=O)CC)NC	0.74719	0.7711
NS00000132	2-[(Ethanesulfinyl)methyl]phenyl hydrogen methylcarbonimidate (Ethiofencarb sulfoxide)	O=C(OC=1C=CC=CC1CS(=O)CC)NC	0.74719	0.7711
NS00000133	Etoxazole	FC1=CC=CC(F)=C1C2=NC(C3=CC=C(C=C3OCC)C(C)(C)C)CO2	0.74719	0.7711
NS00000134	Fenamiphos	O=P(OC1=CC=C(SC)C(=C1)C)(OCC)NC(C)C	0.74719	0.7711
NS00000135	Fenarimol	ClC1=CC=C(C=C1)C(O)(C=2C=NC=NC2)C=3C=CC=CC3Cl	0.74719	0.7711
NS00000136	Fenbuconazole	N#CC(C=1C=CC=CC1)(CN2N=CN=C2)CCC3=CC=C(Cl)C=C3	0.74719	0.7711
NS00000137	Fenoxaprop-ethyl	O=C(OCC)C(OC1=CC=C(OC2=NC=3C=CC(Cl)=CC3O2)C=C1)C	0.74719	0.7711
NS00000138	Fenthion oxon sulfone	O=P(OC1=CC=C(C(=C1)C)S(=O)(=O)C)(OC)OC	0.74719	0.7711
NS00000139	Fenpicionil	N#CC1=CNC=C1C=2C=CC=C(Cl)C2Cl	0.74719	0.7711
NS00000140	Fenpropathrin	N#CC(OC(=O)C1C(C)(C)C1(C)C)C=2C=CC=C(OC=3C=CC=CC3)C2	0.74719	0.7711
NS00000141	Fenthion oxon	O=P(OC1=CC=C(SC)C(=C1)C)(OC)OC	0.74719	0.7711
NS00000142	Flazasulfuron	O=C(NC=1N=C(OC)C=C(N1)OC)NS(=O)(=O)C2=NC=CC=C2C(F)(F)F	0.96774	0.09677
NS00000143	Fluridone	O=C1C(=CN(C=C1C=2C=CC=C(C2)C(F)(F)F)C)C=3C=CC=CC3	0.74719	0.7711
NS00000144	Fuberidazole	N=1C=2C=CC=CC2NC1C=3OC=CC3	0.74719	0.7711
NS00000145	Fumonisin B1	O=C(O)CC(C(=O)O)CC(=O)OC(CC(C)CC(O)CCCCC(O)CC(O)C(N)C)C(OC(=O)CC(C(=O)O)CC(=O)O)C(C)CCCC	0.89552	0.34328
NS00000146	Fumonisin B2	O=C(O)CC(C(=O)O)CC(=O)OC(CC(C)CCCCCCC(O)CC(O)C(N)C)C(OC(=O)CC(C(=O)O)CC(=O)O)C(C)CCCC	0.89552	0.34328
NS00000147	Furaltadone	O=C1OC(CN1N=CC=2OC(=CC2)N(=O)=O)CN3CCOCC3	0.74719	0.7711
NS00000148	Furathiocarb	O=C(OC1=CC=CC2=C1OC(C)(C)C2)N(SN(C(=O)OCCCC)C)C	0.74719	0.7711
NS00000149	Gabapentin enacarbil	O=C(OC(OC(=O)C(C)C)C)NCC1(CC(=O)O)CCCCC1	0.74719	0.7711
NS00000150	Haloxyfop-etotyl	O=C(OCCOCC)C(OC1=CC=C(OC2=NC=C(C=C2Cl)C(F)(F)F)C=C1)C	0.74719	0.7711
NS00000151	Hexythiazox	O=C1SC(C2=CC=C(Cl)C=C2)C(N1C(=O)NC3CCCCC3)C	0.87307	0.47833
NS00000152	1-ME-2-NO2-5-HYDROXYME IMIDAZOLE	O=N(=O)C1=CN=C(N1C)CO	0.74719	0.7711
NS00000153	HT-2 Toxin	O=C(OCC12CC(OC(=O)CC(C)C)C(=CC2OC3C(O)C(O)C1(C)C43OC4)C)C	0.74719	0.7711
NS00000154	Hydramethylnon	FC(F)(F)C1=CC=C(C=CC(=NN=C2NCC(C)(C)CN2)C=CC3=CC=C(C=C3)C(F)(F)F)C=C1	0.87307	0.47833
NS00000155	1H-Imidazole-2-methanol, alpha,alpha,1-trimethyl-5-nitro-	O=N(=O)C1=CN=C(N1C)C(O)(C)C	0.74719	0.7711
NS00000156	2-{[2-(4-Amino-3,5-dichlorophenyl)-2-hydroxyethyl]amino}-2-methylpropan-1-olH (Hydroxymethyl clenbuterol)	ClC=1C=C(C=C(Cl)C1N)C(O)CNC(C)(C)CO	0.74719	0.7711
NS00000157	1-(2-Hydroxyethyl)-2-hydroxymethyl-5-nitroimidazole	O=N(=O)C1=CN=C(N1CCO)CO	0.74719	0.7711
NS00000158	1H-Imidazole-2-methanol, alpha,alpha,1-trimethyl-5-nitro-	O=N(=O)C1=CN=C(N1C)C(C)CO	0.74719	0.7711
NS00000159	Isofenphos	O=C(OC(C)C)C=1C=CC=CC1OP(=S)(OCC)NC(C)C	0.74719	0.7711
NS00000160	Ivermectin	O=C1OC2CC(OC3(OC(C(C)CC)C(C)CC3)C2)CC=C(C)C(OC4OC(C)C(OC5OC(C)C(O)C(OC)C5)C(OC)C4)C(C=CC=C6COC7C(O)C(=CC1C67O)C)C	0.96774	0.09677
NS00000161	Josamycin	O=CCC1CC(C)C(O)C=CC=CCC(OC(=O)CC(OC(=O)C)C(OC)C1OC2OC(C)C(OC3OC(C)C(OC(=O)CC(C)C)C(O)(C)C3)C(N(C)C)C2O)C	0.89552	0.34328
NS00000162	Maduramicine	O=C(O)CC1(O)OC(C(OC)C(OC)C1C)C(C)C2OC3(OC(C)(CC3)C4OC(C)(CC4)C5OC(CC5OC6OC(C)C(OC)C(OC)C6)C7OC(O)(C)C(C)CC7C)CC(O)C2C	0.89552	0.34328
NS00000163	Benzenemethanol, 4-(dimethylamino)-.alpha.-[4-(dimethylamino)phenyl]-.alpha.-phenyl- (Malachite green)	OC(C=1C=CC=CC1)(C2=CC=C(C=C2)N(C)C)C3=CC=C(C=C3)N(C)C	0.74719	0.7711
NS00000164	1-[4-Amino-3-chloro-5-(trifluoromethyl)phenyl]-2-[(2-methylbutan-2-yl)amino]ethan-1-ol (Mapenterol)	FC(F)(F)C1=CC(=CC(Cl)=C1N)C(O)CNC(C)(C)CC	0.74719	0.7711
NS00000165	Mefenacet	O=C(N(C=1C=CC=CC1)C)COC2=NC=3C=CC=CC3S2	0.74719	0.7711
NS00000166	Methacrifos	O=C(OC)C(=COP(=S)(OC)OC)C	0.56	0.88
NS00000167	1-Propanone, 2-(methylamino)-1-phenyl-	O=C(C=1C=CC=CC1)C(NC)C	0.84884	0.53488
NS00000168	Molinate	O=C(SCC)N1CCCCC1	0.13451	0.96814
NS00000169	Monensin	O=C(O)C(C)C(OC)C(C)C1OC2(OC(C)(CC2)C3OC(CC)(CC3)C4OC(CC4C)C5OC(O)(CO)C(C)CC5C)CC(O)C1C	0.89552	0.34328
NS00000170	Moxidectin	O=C1OC2CC(OC3(OC(C(=CC(C)C)C)C(C(=NOC)C3)C)C2)CC=C(C)CC(C=CC=C4COC5C(O)C(=CC1C45O)C)C	0.87307	0.47833
NS00000171	Moxifloxacin	O=C(O)C1=CN(C2=C(OC)C(=C(F)C=C2C1=O)N3CC4NCCCC4C3)C5CC5	0.87307	0.47833
NS00000172	Norethandrolone	O=C1C=C2CCC3C(CCC4(C)C3CCC4(O)CC)C2CC1	0.74719	0.7711
NS00000173	Narasin	O=C(O)C(CC)C1OC(C(C)CC1C)C(C)C(O)C(C(=O)C(CC)C2OC3(OC4(OC(C)(CC4)C5OC(C)C(O)(CC)CC5)C(O)C=C3)C(C)CC2C)C	0.89552	0.34328
NS00000174	Nitenpyram	O=N(=O)C=C(NC)N(CC1=CN=C(Cl)C=C1)CC	0.74719	0.7711
NS00000175	Nitrofurazone	O=C(N)NN=CC=1OC(=CC1)N(=O)=O	0.74719	0.7711
NS00000176	4-Fluoro-4'-(trifluoromethyl)benzophenone	O=C(O)C1=CC(Cl)=C2C(C(=O)OC(C)C2)=C1O	0.74719	0.7711
NS00000177	8-Hydroxy-delta(9)-tetrahydrocannabinol (OH-THC)	OC=1C=C(C=C2OC(C)(C)C3CC(O)C(=CC3C12)C)CCCCC	0.74719	0.7711
NS00000178	Olaquindox	O=C(NCCO)C1N(O)C=2C=CC=CC2N(O)C1C	0.87307	0.47833
NS00000179	Oxytetracycline	O=C(N)C=1C(=O)C2(O)C(O)=C3C(=O)C=4C(O)=CC=CC4C(O)(C)C3C(O)C2C(C1O)N(C)C	0.89552	0.34328
NS00000180	Phoxim	N#CC(=NOP(=S)(OCC)OCC)C=1C=CC=CC1	0.74719	0.7711
NS00000181	Prednisolone acetate	O=C1C=CC2(C(=C1)CCC3C4CCC(O)(C(=O)COC(=O)C)C4(C)CC(O)C32)C	0.87307	0.47833
NS00000182	Procaine	O=C(OCCN(CC)CC)C1=CC=C(N)C=C1	0.74719	0.7711
NS00000183	Prochloraz	O=C(N1C=NC=C1)N(CCOC=2C(Cl)=CC(Cl)=CC2Cl)C(C)C	0.74719	0.7711
NS00000184	Quizalofop-ethyl	O=C(OCC)C(OC=1C=CC=C(OC2=NC3=CC=C(Cl)C=C3N=C2)C1)C	0.74719	0.7711
NS00000185	Sethoxydim	O=C1CC(CC(=O)C1C(=NOCC)CCC)CC(SCC)C	0.74719	0.7711
NS00000186	Sulfanitran	O=C(NC1=CC=C(C=C1)S(=O)(=O)NC2=CC=C(C=C2)N(=O)=O)C	0.87307	0.47833
NS00000187	Sulfometuron-methyl	O=C(OC)C=1C=CC=CC1S(=O)(=O)NC(=O)NC=2N=C(N=C(N2)C)C	0.96774	0.09677
NS00000188	T-2 toxin	O=C(OCC12CC(OC(=O)CC(C)C)C(=CC2OC3C(O)C(OC(=O)C)C1(C)C43OC4)C)C	0.74719	0.7711
NS00000189	Tebufenpyrad	O=C(NCC1=CC=C(C=C1)C(C)(C)C)C2=C(Cl)C(=NN2C)CC	0.74719	0.7711
NS00000190	Tolclofos-methyl	S=P(OC1=C(Cl)C=C(C=C1Cl)C)(OC)OC	0.74719	0.7711
NS00000191	Tolylfluanid	O=S(=O)(N(SC(F)(Cl)Cl)C1=CC=C(C=C1)C)N(C)C	0.74719	0.7711
NS00000192	Vernolate	O=C(SCCC)N(CCC)CCC	0.74719	0.7711
NS00000193	Zearalanol	O=C1OC(C)CCCC(O)CCCCCC=2C=C(O)C=C(O)C12	0.87307	0.47833
NS00000194	Diketometribuzin	O=C1NN=C(C(=O)N1N)C(C)(C)C	0.74719	0.7711
NS00000195	Sotalol	O=S(=O)(NC1=CC=C(C=C1)C(O)CNC(C)C)C	0.74719	0.7711
NS00000196	Propranolol	OC(COC1=CC=CC=2C=CC=CC12)CNC(C)C	0.74719	0.7711
NS00000197	Metoprolol	OC(COC1=CC=C(C=C1)CCOC)CNC(C)C	0.74719	0.7711
NS00000198	Sulfadiazine	O=S(=O)(NC1=NC=CC=N1)C2=CC=C(N)C=C2	0.74719	0.7711
NS00000199	Sulfamethazine	O=S(=O)(NC=1N=C(C=C(N1)C)C)C2=CC=C(N)C=C2	0.74719	0.7711
NS00000200	Sulfadimethoxine	O=S(=O)(NC=1N=C(N=C(OC)C1)OC)C2=CC=C(N)C=C2	0.93651	0.33333
NS00000201	Sulfathiazole	O=S(=O)(NC1=NC=CS1)C2=CC=C(N)C=C2	0.74719	0.7711
NS00000202	Tylosin	O=CCC1CC(C(=O)C=CC(=CC(COC2OC(C)C(O)C(OC)C2OC)C(OC(=O)CC(O)C(C)C1OC3OC(C)C(OC4OC(C)C(O)C(O)(C)C4)C(N(C)C)C3O)CC)C)C	0.96774	0.09677
NS00000203	Erythromycin	O=C1OC(CC)C(O)(C)C(O)C(C(=O)C(C)CC(O)(C)C(OC2OC(C)CC(N(C)C)C2O)C(C)C(OC3OC(C)C(O)C(OC)(C)C3)C1C)C	0.96774	0.09677
NS00000204	Azithromycin	O=C1OC(CC)C(O)(C)C(O)C(N(C)CC(C)CC(O)(C)C(OC2OC(C)CC(N(C)C)C2O)C(C)C(OC3OC(C)C(O)C(OC)(C)C3)C1C)C	0.89552	0.34328
NS00000205	Clarithromycin	O=C1OC(CC)C(O)(C)C(O)C(C(=O)C(C)CC(OC)(C)C(OC2OC(C)CC(N(C)C)C2O)C(C)C(OC3OC(C)C(O)C(OC)(C)C3)C1C)C	0.96774	0.09677
NS00000206	Roxithromycin	O=C1OC(CC)C(O)(C)C(O)C(C(=NOCOCCOC)C(C)CC(O)(C)C(OC2OC(C)CC(N(C)C)C2O)C(C)C(OC3OC(C)C(O)C(OC)(C)C3)C1C)C	0.89552	0.34328
NS00000207	Carbamazepine	O=C(N)N1C=2C=CC=CC2C=CC=3C=CC=CC31	0.74719	0.7711
NS00000208	Primidone	O=C1NCNC(=O)C1(C=2C=CC=CC2)CC	0.74719	0.7711
NS00000209	Ranitidine	O=N(=O)C=C(NC)NCCSCC=1OC(=CC1)CN(C)C	0.74719	0.7711
NS00000210	Metronidazole	O=N(=O)C1=CN=C(N1CCO)C	0.74719	0.7711
NS00000211	Trimethoprim	N=1C=C(C(=NC1N)N)CC2=CC(OC)=C(OC)C(OC)=C2	0.74719	0.7711
NS00000212	Diclofenac	O=C(O)CC=1C=CC=CC1NC=2C(Cl)=CC=CC2Cl	0.87307	0.47833
NS00000213	Naproxen	O=C(O)C(C1=CC=C2C=C(OC)C=CC2=C1)C	0.74719	0.7711
NS00000214	Ibuprofen	O=C(O)C(C1=CC=C(C=C1)CC(C)C)C	0.74719	0.7711
NS00000215	Clofibric acid	O=C(O)C(OC1=CC=C(Cl)C=C1)(C)C	0.74719	0.7711
NS00000216	Ketoprofen	O=C(O)C(C=1C=CC=C(C1)C(=O)C=2C=CC=CC2)C	0.74719	0.7711
NS00000217	Indomethacin	O=C(O)CC=1C=2C=C(OC)C=CC2N(C(=O)C3=CC=C(Cl)C=C3)C1C	0.87307	0.47833
NS00000218	Mefenamic acid	O=C(O)C=1C=CC=CC1NC2=CC=CC(=C2C)C	0.74719	0.7711
NS00000219	Bezafibrate	O=C(O)C(OC1=CC=C(C=C1)CCNC(=O)C2=CC=C(Cl)C=C2)(C)C	0.87307	0.47833
NS00000220	Propiconazole	ClC1=CC=C(C(Cl)=C1)C2(OCC(O2)CCC)CN3N=CN=C3	0.74719	0.7711
NS00000221	DEET	O=C(C1=CC=CC(=C1)C)N(CC)CC	0.74719	0.7711
NS00000222	2-Hydroxy-4-methoxybenzophenone	O=C(C=1C=CC=CC1)C2=CC=C(OC)C=C2O	0.74719	0.7711
NS00000223	Iohexol	O=C(NCC(O)CO)C=1C(I)=C(C(=O)NCC(O)CO)C(I)=C(C1I)N(C(=O)C)CC(O)CO	0.89552	0.34328
NS00000224	Norfloxacin	O=C(O)C1=CN(C2=CC(=C(F)C=C2C1=O)N3CCNCC3)CC	0.87307	0.47833
NS00000225	Sulfapyridine	O=S(=O)(NC1=NC=CC=C1)C2=CC=C(N)C=C2	0.74719	0.7711
NS00000226	N-Acetylaminoantipyrine	O=C(NC=1C(=O)N(C=2C=CC=CC2)N(C1C)C)C	0.74719	0.7711
NS00000227	Diatrizoic acid	O=C(O)C=1C(I)=C(NC(=O)C)C(I)=C(NC(=O)C)C1I	0.87307	0.47833
NS00000228	Iomeprol	O=C(NCC(O)CO)C=1C(I)=C(C(=O)NCC(O)CO)C(I)=C(C1I)N(C(=O)CO)C	0.89552	0.34328
NS00000229	Iopamidol	O=C(NC(CO)CO)C1=C(I)C(NC(=O)C(O)C)=C(I)C(C(=O)NC(CO)CO)=C1I	0.89552	0.34328
NS00000230	Iopromide	O=C(NCC(O)CO)C1=C(I)C(NC(=O)COC)=C(I)C(C(=O)N(C)CC(O)CO)=C1I	0.89552	0.34328
NS00000231	Acetaminophen	O=C(NC1=CC=C(O)C=C1)C	0.74719	0.7711
NS00000232	N4-Acetylsulfadimethoxine	O=C(NC1=CC=C(C=C1)S(=O)(=O)NC2=NC(OC)=CC(=N2)OC)C	0.87307	0.47833
NS00000233	N(4)-Acetylsulfamethazine	O=C(NC1=CC=C(C=C1)S(=O)(=O)NC=2N=C(C=C(N2)C)C)C	0.87307	0.47833
NS00000234	N(4)-Acetylsulfadiazine	O=C(NC1=CC=C(C=C1)S(=O)(=O)NC2=NC=CC=N2)C	0.87307	0.47833
NS00000235	N4-Acetylsulfathiazole	O=C(NC1=CC=C(C=C1)S(=O)(=O)NC2=NC=CS2)C	0.87307	0.47833
NS00000236	Bentazone	O=C1C=2C=CC=CC2NS(=O)(=O)N1C(C)C	0.74719	0.7711
NS00000237	Dimethenamid	O=C(N(C1=C(SC=C1C)C)C(C)COC)CCl	0.74719	0.7711
NS00000238	Butam	O=C(N(CC=1C=CC=CC1)C(C)C)C(C)(C)C	0.74719	0.7711
NS00000239	Dinoseb	O=N(=O)C=1C=C(C(O)=C(C1)C(C)CC)N(=O)=O	0.74719	0.7711
NS00000240	Mesotrione	O=C(C1=CC=C(C=C1N(=O)=O)S(=O)(=O)C)C2C(=O)CCCC2=O	0.96774	0.09677
NS00000241	Dimethenamid OA	O=C(O)C(=O)N(C1=C(SC=C1C)C)C(C)COC	0.74719	0.7711
NS00000242	Dimethenamide ESA	O=C(N(C1=C(SC=C1C)C)C(C)COC)CS(=O)(=O)O	0.93651	0.33333
NS00000243	MCPA	O=C(O)COC1=CC=C(Cl)C=C1C	0.74719	0.7711
NS00000244	Simazine	ClC=1N=C(N=C(N1)NCC)NCC	0.74719	0.7711
NS00000245	Metolachlor OA	O=C(O)C(=O)N(C=1C(=CC=CC1CC)C)C(C)COC	0.74719	0.7711
NS00000246	Bromacil	O=C1NC(=C(Br)C(=O)N1C(C)CC)C	0.74719	0.7711
NS00000247	2,4-Dichlorophenoxyacetic acid	O=C(O)COC1=CC=C(Cl)C=C1Cl	0.74719	0.7711
NS00000248	Metolachlor	O=C(N(C=1C(=CC=CC1CC)C)C(C)COC)CCl	0.74719	0.7711
NS00000249	Metazachlor	O=C(N(C=1C(=CC=CC1C)C)CN2N=CC=C2)CCl	0.74719	0.7711
NS00000250	Dichlorprop	O=C(O)C(OC1=CC=C(Cl)C=C1Cl)C	0.74719	0.7711
NS00000251	Chlorotoluron	O=C(NC1=CC=C(C(Cl)=C1)C)N(C)C	0.74719	0.7711
NS00000252	Alachlor	O=C(N(C=1C(=CC=CC1CC)CC)COC)CCl	0.74719	0.7711
NS00000253	Dicamba	O=C(O)C=1C(Cl)=CC=C(Cl)C1OC	0.74719	0.7711
NS00000254	1,3,5-Triazin-2(1H)-one, 4-amino-6-((1-methylethyl)amino)-	OC=1N=C(N=C(N1)NC(C)C)N	0.74719	0.7711
NS00000255	2-Hydroxyatrazine	OC=1N=C(N=C(N1)NC(C)C)NCC	0.74719	0.7711
NS00000256	5-Chloro-2-methyl-3(2H)-isothiazolone	O=C1C=C(Cl)SN1C	0.13451	0.96814
NS00000257	Irgarol-descyclopropyl	N=1C(=NC(=NC1N)NC(C)(C)C)SC	0.74719	0.7711
NS00000258	Terbutylazine	ClC=1N=C(N=C(N1)NC(C)(C)C)NCC	0.74719	0.7711
NS00000259	Isoproturon-desmethyl	O=C(N)NC1=CC=C(C=C1)C(C)C	0.74719	0.7711
NS00000260	Isoproturon	O=C(NC1=CC=C(C=C1)C(C)C)N(C)C	0.74719	0.7711
NS00000261	Deisopropylatrazine	ClC=1N=C(N=C(N1)NCC)N	0.74719	0.7711
NS00000262	Atrazine	ClC=1N=C(N=C(N1)NC(C)C)NCC	0.74719	0.7711
NS00000263	3,4-Dichlorophenylurea	O=C(N)NC1=CC=C(Cl)C(Cl)=C1	0.74719	0.7711
NS00000264	Sulcotrione	O=C(C1=CC=C(C=C1Cl)S(=O)(=O)C)C2C(=O)CCCC2=O	0.74719	0.7711
NS00000265	Diuron	O=C(NC1=CC=C(Cl)C(Cl)=C1)N(C)C	0.74719	0.7711
NS00000266	N-(3,4-Dichlorophenyl)-N'-methylurea	O=C(NC1=CC=C(Cl)C(Cl)=C1)NC	0.74719	0.7711
NS00000267	Sulfamide, N,N-dimethyl-N'-phenyl-	O=S(=O)(NC=1C=CC=CC1)N(C)C	0.74719	0.7711
NS00000268	Sulfamethoxazole	O=S(=O)(NC1=NOC(=C1)C)C2=CC=C(N)C=C2	0.74719	0.7711
NS00000269	N-Acetyl sulfamethoxazole	O=C(NC1=CC=C(C=C1)S(=O)(=O)NC2=NOC(=C2)C)C	0.74719	0.7711
NS00000270	Octhilinone	O=C1C=CSN1CCCCCCCC	0.74719	0.7711
NS00000271	1,2-Benzisothiazolin-3-one	O=C1NSC=2C=CC=CC21	0.74719	0.7711
NS00000272	Cybutryne	N=1C(=NC(=NC1NC2CC2)NC(C)(C)C)SC	0.74719	0.7711
NS00000273	Caffeine	O=C1C2=C(N=CN2C)N(C(=O)N1C)C	0.74719	0.7711
NS00000274	Isoproturon-monodemethyl	O=C(NC1=CC=C(C=C1)C(C)C)NC	0.74719	0.7711
NS00000275	3-Iodo-2-propynyl-N-butylcarbamate	O=C(OCC#CI)NCCCC	0.74719	0.7711
NS00000276	Terbutryn	N=1C(=NC(=NC1NCC)NC(C)(C)C)SC	0.74719	0.7711
NS00000277	Mecoprop	O=C(O)C(OC1=CC=C(Cl)C=C1C)C	0.74719	0.7711
NS00000278	3-Phenoxybenzenemethanol	OCC=1C=CC=C(OC=2C=CC=CC2)C1	0.74719	0.7711
NS00000279	3-Phenoxybenzoic acid	O=C(O)C=1C=CC=C(OC=2C=CC=CC2)C1	0.74719	0.7711
NS00000280	Tebuconazole	ClC1=CC=C(C=C1)CCC(O)(CN2N=CN=C2)C(C)(C)C	0.74719	0.7711
NS00000281	Fluconazole	FC1=CC=C(C(F)=C1)C(O)(CN2N=CN=C2)CN3N=CN=C3	0.74719	0.7711
NS00000282	Clotrimazole	ClC=1C=CC=CC1C(C=2C=CC=CC2)(C=3C=CC=CC3)N4C=NC=C4	0.74719	0.7711
NS00000283	N'-(2,4-Dimethylphenyl)-N-methylformamidine	N(=CNC1=CC=C(C=C1C)C)C	0.84884	0.53488
NS00000284	Fluoxetine	FC(F)(F)C1=CC=C(OC(C=2C=CC=CC2)CCNC)C=C1	0.74719	0.7711
NS00000285	Fenofibrate	O=C(OC(C)C)C(OC1=CC=C(C=C1)C(=O)C2=CC=C(Cl)C=C2)(C)C	0.74719	0.7711
NS00000286	Fenofibric acid	O=C(O)C(OC1=CC=C(C=C1)C(=O)C2=CC=C(Cl)C=C2)(C)C	0.74719	0.7711
NS00000287	Phenazone	O=C1C=C(N(N1C=2C=CC=CC2)C)C	0.74719	0.7711
NS00000288	N,N-Dimethyl-N'-p-tolylsulphamide	O=S(=O)(NC1=CC=C(C=C1)C)N(C)C	0.74719	0.7711
NS00000289	Sulfamide, N,N-dimethyl-	O=S(=O)(N)N(C)C	0.56	0.88
NS00000290	Ioxitalamic acid	O=C(O)C1=C(I)C(NC(=O)C)=C(I)C(C(=O)NCCO)=C1I	0.87307	0.47833
NS00000291	Benzothiazole	N1=CSC=2C=CC=CC12	0.13451	0.96814
NS00000292	4,5-Dichloro-2-octyl-3(2H)-isothiazolone	O=C1C(Cl)=C(Cl)SN1CCCCCCCC	0.74719	0.7711
NS00000293	Terbumeton	N=1C(=NC(=NC1NCC)NC(C)(C)C)OC	0.74719	0.7711
NS00000294	1,3,5-Triazin-2(1H)-one, 4-((1,1-dimethylethyl)amino)-6-(ethylamino)-	OC=1N=C(N=C(N1)NC(C)(C)C)NCC	0.74719	0.7711
NS00000295	Metolachlor ESA	O=C(N(C=1C(=CC=CC1CC)C)C(C)COC)CS(=O)(=O)O	0.93651	0.33333
NS00000296	Diethylene glycol dimethyl ether	O(C)CCOCCOC	0.13451	0.96814
NS00000297	Pantoprazole	O=S(C1=NC=2C=CC(OC(F)F)=CC2N1)CC3=NC=CC(OC)=C3OC	0.87307	0.47833
NS00000298	4-Aminobenzenesulfonic acid	O=S(=O)(O)C1=CC=C(N)C=C1	0.93651	0.33333
NS00000299	Naphthalene-2-sulfonic acid	O=S(=O)(O)C=1C=CC=2C=CC=CC2C1	0.93651	0.33333
NS00000300	2,7-Naphthalenedisulfonic acid	O=S(=O)(O)C1=CC=C2C=CC(=CC2=C1)S(=O)(=O)O	0.87307	0.47833
NS00000301	Oseltamivir	O=C(OCC)C1=CC(OC(CC)CC)C(NC(=O)C)C(N)C1	0.74719	0.7711
NS00000302	Oseltamivir acid	O=C(O)C1=CC(OC(CC)CC)C(NC(=O)C)C(N)C1	0.87307	0.47833
NS00000303	Galaxolidone	O=C1OCC(C=2C=C3C(=CC12)C(C)(C)C(C)C3(C)C)C	0.74719	0.7711
NS00000304	Exemestane	O=C1C=CC2(C(=C1)C(=C)CC3C2CCC4(C(=O)CCC34)C)C	0.74719	0.7711
NS00000305	Flufenacet ESA	O=C(N(C1=CC=C(F)C=C1)C(C)C)CS(=O)(=O)O	0.93651	0.33333
NS00000306	Flufenacet OA	O=C(O)C(=O)N(C1=CC=C(F)C=C1)C(C)C	0.74719	0.7711
NS00000307	Propachlor ESA	O=C(N(C=1C=CC=CC1)C(C)C)CS(=O)(=O)O	0.93651	0.33333
NS00000308	Propachlor OA	O=C(O)C(=O)N(C=1C=CC=CC1)C(C)C	0.74719	0.7711
NS00000309	4,6-bis(ethylamino)-1,3,5-triazin-2-ol	OC=1N=C(N=C(N1)NCC)NCC	0.74719	0.7711
NS00000310	Secbumeton	N=1C(=NC(=NC1NCC)NC(C)CC)OC	0.74719	0.7711
NS00000311	Sebuthylazine	ClC=1N=C(N=C(N1)NC(C)CC)NCC	0.74719	0.7711
NS00000312	4-(Trifluoromethyl)phenol	FC(F)(F)C1=CC=C(O)C=C1	0.95455	0.04545
NS00000313	Verapamil	N#CC(C1=CC=C(OC)C(OC)=C1)(CCCN(C)CCC2=CC=C(OC)C(OC)=C2)C(C)C	0.87307	0.47833
NS00000314	Metoprolol acid	O=C(O)CC1=CC=C(OCC(O)CNC(C)C)C=C1	0.74719	0.7711
NS00000315	3(2H)-Pyridazinone, 5-amino-4-chloro-	ClC=1C(O)=NN=CC1N	0.56	0.88
NS00000316	Methyldesphenylchloridazon	O=C1C(Cl)=C(N)C=NN1C	0.74719	0.7711
NS00000317	Pethoxamid	O=C(N(C(C=1C=CC=CC1)=C(C)C)CCOCC)CCl	0.74719	0.7711
NS00000318	Ritalinic acid	O=C(O)C(C=1C=CC=CC1)C2NCCCC2	0.87307	0.47833
NS00000319	4-Dimethylaminoantipyrine	O=C1C(=C(N(N1C=2C=CC=CC2)C)C)N(C)C	0.74719	0.7711
NS00000320	Sucralose	ClCC1OC(OC2OC(CO)C(Cl)C(O)C2O)(CCl)C(O)C1O	0.87307	0.47833
NS00000321	Pinoxaden	O=C(OC1=C(C(=O)N2N1CCOCC2)C=3C(=CC(=CC3CC)C)CC)C(C)(C)C	0.87307	0.47833
NS00000322	metazachlor OXA	O=C(O)C(=O)N(C=1C(=CC=CC1C)C)CN2N=CC=C2	0.74719	0.7711
NS00000323	Propachlor	O=C(N(C=1C=CC=CC1)C(C)C)CCl	0.74719	0.7711
NS00000324	Flufenacet	O=C(N(C1=CC=C(F)C=C1)C(C)C)COC2=NN=C(S2)C(F)(F)F	0.74719	0.7711
NS00000325	3,5-Dibromo-4-hydroxybenzoic acid	O=C(O)C1=CC(Br)=C(O)C(Br)=C1	0.74719	0.7711
NS00000326	Ampyrone	O=C1C(N)=C(N(N1C=2C=CC=CC2)C)C	0.74719	0.7711
NS00000327	Carbamazepine epoxide	O=C(N)N1C=2C=CC=CC2C3OC3C=4C=CC=CC41	0.74719	0.7711
NS00000328	Iminostilbene	C=1C=CC=2NC=3C=CC=CC3C=CC2C1	0.74719	0.7711
NS00000329	4-Formylaminoantipyrine	O=CNC=1C(=O)N(C=2C=CC=CC2)N(C1C)C	0.74719	0.7711
NS00000330	O-Desmethyl Venlafaxine	OC1=CC=C(C=C1)C(CN(C)C)C2(O)CCCCC2	0.74719	0.7711
NS00000331	Dimethachlor ESA	O=C(N(C=1C(=CC=CC1C)C)CCOC)CS(=O)(=O)O	0.93651	0.33333
NS00000332	Dimethachlor OXA	O=C(O)C(=O)N(C=1C(=CC=CC1C)C)CCOC	0.74719	0.7711
NS00000333	Metformin	N=C(N)NC(=N)N(C)C	0.84884	0.53488
NS00000334	Cilastatin	O=C(O)C(=CCCCCSCC(N)C(=O)O)NC(=O)C1CC1(C)C	0.89552	0.34328
NS00000335	Gabapentin	O=C(O)CC1(CN)CCCCC1	0.74719	0.7711
NS00000336	Levetiracetam	O=C(N)C(N1C(=O)CCC1)CC	0.74719	0.7711
NS00000337	5-Fluorouracil	O=C1NC=C(F)C(=O)N1	0.74719	0.7711
NS00000338	Tramadol	OC1(C=2C=CC=C(OC)C2)CCCCC1CN(C)C	0.74719	0.7711
NS00000339	Cyclophosphamide	O=P1(OCCCN1)N(CCCl)CCCl	0.74719	0.7711
NS00000340	Ritonavir	O=C(OCC=1SC=NC1)NC(CC=2C=CC=CC2)C(O)CC(NC(=O)C(NC(=O)N(C)CC=3N=C(SC3)C(C)C)C(C)C)CC=4C=CC=CC4	0.89552	0.34328
NS00000341	Valsartan	O=C(O)C(N(C(=O)CCCC)CC=1C=CC(=CC1)C=2C=CC=CC2C3=NN=NN3)C(C)C	0.87307	0.47833
NS00000342	Gemcitabine	O=C1N=C(N)C=CN1C2OC(CO)C(O)C2(F)F	0.74719	0.7711
NS00000343	Hydrochlorothiazide	O=S(=O)(N)C=1C=C2C(=CC1Cl)NCNS2(=O)=O	0.74719	0.7711
NS00000344	Dexamethasone	O=C1C=CC2(C(=C1)CCC3C4CC(C)C(O)(C(=O)CO)C4(C)CC(O)C32F)C	0.87307	0.47833
NS00000345	Methylprednisolone	O=C1C=CC2(C(=C1)C(C)CC3C4CCC(O)(C(=O)CO)C4(C)CC(O)C32)C	0.87307	0.47833
NS00000346	2',2'-Difluorodeoxyuridine	O=C1C=CN(C(=O)N1)C2OC(CO)C(O)C2(F)F	0.87307	0.47833
NS00000347	N,O-Didesmethylvenlafaxine	OC1=CC=C(C=C1)C(CNC)C2(O)CCCCC2	0.74719	0.7711
NS00000348	N,N-Didesvenlafaxine	OC1(CCCCC1)C(C2=CC=C(OC)C=C2)CN	0.74719	0.7711
NS00000349	Fipronil	N#CC1=NN(C(N)=C1S(=O)C(F)(F)F)C2=C(Cl)C=C(C=C2Cl)C(F)(F)F	0.93651	0.33333
NS00000350	Fipronil Sulfone	N#CC1=NN(C(N)=C1S(=O)(=O)C(F)(F)F)C2=C(Cl)C=C(C=C2Cl)C(F)(F)F	0.93651	0.33333
NS00000351	Fipronil sulfide	N#CC1=NN(C(N)=C1SC(F)(F)F)C2=C(Cl)C=C(C=C2Cl)C(F)(F)F	0.74719	0.7711
NS00000352	Fipronil-desulfinyl	N#CC1=NN(C(N)=C1C(F)(F)F)C2=C(Cl)C=C(C=C2Cl)C(F)(F)F	0.74719	0.7711
NS00000353	2-[4-(3-Amino-2-hydroxypropoxy)phenyl]acetamide	O=C(N)CC1=CC=C(OCC(O)CN)C=C1	0.74719	0.7711
NS00000354	Lamotrigine	ClC=1C=CC=C(C1Cl)C=2N=NC(=NC2N)N	0.74719	0.7711
NS00000355	Reserpine	O=C(OC1CC2CN3CCC=4C=5C=CC(OC)=CC5NC4C3CC2C(C(=O)OC)C1OC)C6=CC(OC)=C(OC)C(OC)=C6	0.87307	0.47833
NS00000356	Ifosfamide	O=P1(OCCCN1CCCl)NCCCl	0.74719	0.7711
NS00000357	3,5,6-Trichloro-2-pyridinol	O=C1NC(Cl)=C(Cl)C=C1Cl	0.74719	0.7711
NS00000358	Diazoxon	O=P(OC=1N=C(N=C(C1)C)C(C)C)(OCC)OCC	0.74719	0.7711
NS00000359	2-Isopropyl-6-methyl-4-pyrimidone	O=C1N=C(NC(=C1)C)C(C)C	0.74719	0.7711
NS00000360	Dioxypyramidon	O=C(C(=O)N(C)C)N(C=1C=CC=CC1)N(C(=O)C)C	0.74719	0.7711
NS00000361	Imidacloprid	O=N(=O)N=C1NCCN1CC2=CN=C(Cl)C=C2	0.74719	0.7711
NS00000362	Pirimicarb	O=C(OC=1N=C(N=C(C1C)C)N(C)C)N(C)C	0.74719	0.7711
NS00000363	Pyrimethanil	N=1C(=NC(=CC1C)C)NC=2C=CC=CC2	0.74719	0.7711
NS00000364	Perfluorobutanoic acid	O=C(O)C(F)(F)C(F)(F)C(F)(F)F	0.95455	0.04545
NS00000365	Perfluoropentanoic acid	O=C(O)C(F)(F)C(F)(F)C(F)(F)C(F)(F)F	0.95455	0.04545
NS00000366	Perfluorohexanoic acid	O=C(O)C(F)(F)C(F)(F)C(F)(F)C(F)(F)C(F)(F)F	0.95455	0.04545
NS00000367	Perfluoroheptanoic acid	O=C(O)C(F)(F)C(F)(F)C(F)(F)C(F)(F)C(F)(F)C(F)(F)F	0.95455	0.04545
NS00000368	Perfluorononanoic acid	O=C(O)C(F)(F)C(F)(F)C(F)(F)C(F)(F)C(F)(F)C(F)(F)C(F)(F)C(F)(F)F	0.95455	0.04545
NS00000369	Perfluorodecanoic acid	O=C(O)C(F)(F)C(F)(F)C(F)(F)C(F)(F)C(F)(F)C(F)(F)C(F)(F)C(F)(F)C(F)(F)F	0.95455	0.04545
NS00000370	Perfluoroundecanoic acid	O=C(O)C(F)(F)C(F)(F)C(F)(F)C(F)(F)C(F)(F)C(F)(F)C(F)(F)C(F)(F)C(F)(F)C(F)(F)F	0.95455	0.04545
NS00000371	N-Ethylperfluorooctanesulfonamide	O=S(=O)(NCC)C(F)(F)C(F)(F)C(F)(F)C(F)(F)C(F)(F)C(F)(F)C(F)(F)C(F)(F)F	0.95455	0.04545
NS00000372	(2E)-3,4,4,5,5,6,6,7,7,8,8,8-Dodecafluoro-2-octenoic acid	O=C(O)C=C(F)C(F)(F)C(F)(F)C(F)(F)C(F)(F)C(F)(F)F	0.95455	0.04545
NS00000373	5-Hexenoic acid	O=C(O)C=C(F)C(F)(F)C(F)(F)C(F)(F)C(F)(F)C(F)(F)C(F)(F)C(F)(F)F	0.95455	0.04545
NS00000374	Azoxystrobin acid	N#CC=1C=CC=CC1OC2=NC=NC(OC=3C=CC=CC3C(=COC)C(=O)O)=C2	0.87307	0.47833
NS00000375	Ranitidine-S-oxide	O=N(=O)C=C(NC)NCCS(=O)CC=1OC(=CC1)CN(C)C	0.74719	0.7711
NS00000376	Ranitidine-N-oxide	O=N(=O)C=C(NC)NCCSCC=1OC(=CC1)CN(=O)(C)C	0.87307	0.47833
NS00000377	Tritosulfuron	O=C(NC1=NC(=NC(=N1)C(F)(F)F)OC)NS(=O)(=O)C=2C=CC=CC2C(F)(F)F	0.87307	0.47833
NS00000378	Propazine	ClC=1N=C(N=C(N1)NC(C)C)NC(C)C	0.74719	0.7711
NS00000379	Thiopental	O=C1N=C(S)NC(=O)C1(CC)C(C)CCC	0.87307	0.47833
NS00000380	Morphine	OC1=CC=C2C3=C1OC4C(O)C=CC5C(N(C)CCC345)C2	0.74719	0.7711
NS00000381	Acesulfame	O=C1C=C(OS(=O)(=O)N1)C	0.74719	0.7711
NS00000382	Ephedrine	OC(C=1C=CC=CC1)C(NC)C	0.75	0.84615
NS00000383	Cyanazine	N#CC(NC=1N=C(Cl)N=C(N1)NCC)(C)C	0.74719	0.7711
NS00000384	Dimethoate	O=C(NC)CSP(=S)(OC)OC	0.74719	0.7711
NS00000385	Aspartame	O=C(O)CC(N)C(=O)NC(C(=O)OC)CC=1C=CC=CC1	0.87307	0.47833
NS00000386	Cetirizine	O=C(O)COCCN1CCN(CC1)C(C=2C=CC=CC2)C3=CC=C(Cl)C=C3	0.87307	0.47833
NS00000387	Irbesartan	O=C1N(C(=NC12CCCC2)CCCC)CC=3C=CC(=CC3)C=4C=CC=CC4C5=NN=NN5	0.87307	0.47833
NS00000388	Eprosartan	O=C(O)C1=CC=C(C=C1)CN2C(=CN=C2CCCC)C=C(C(=O)O)CC=3SC=CC3	0.87307	0.47833
NS00000389	Foramsulfuron	O=CNC1=CC=C(C(=O)N(C)C)C(=C1)S(=O)(=O)NC(=O)NC2=NC(OC)=CC(=N2)OC	0.96774	0.09677
NS00000390	Pyraclostrobin	O=C(OC)N(OC)C=1C=CC=CC1COC2=NN(C=C2)C3=CC=C(Cl)C=C3	0.74719	0.7711
NS00000391	Codeine	OC1C=CC2C3N(C)CCC42C5=C(OC14)C(OC)=CC=C5C3	0.74719	0.7711
NS00000392	Metoclopramide	O=C(NCCN(CC)CC)C=1C=C(Cl)C(N)=CC1OC	0.74719	0.7711
NS00000393	Ethambutol	OCC(NCCNC(CO)CC)CC	0.74719	0.7711
NS00000394	Prednisolone	O=C1C=CC2(C(=C1)CCC3C4CCC(O)(C(=O)CO)C4(C)CC(O)C32)C	0.87307	0.47833
NS00000395	N,N-Dimethyldecylamine oxide	O=N(C)(C)CCCCCCCCCC	0.74719	0.7711
NS00000396	Rosuvastatin	O=C(O)CC(O)CC(O)C=CC=1C(=NC(=NC1C(C)C)N(C)S(=O)(=O)C)C=2C=CC(F)=CC2	0.89552	0.34328
NS00000397	Bupropion	O=C(C=1C=CC=C(Cl)C1)C(NC(C)(C)C)C	0.74719	0.7711
NS00000398	Telmisartan	O=C(O)C=1C=CC=CC1C=2C=CC(=CC2)CN3C4=CC(=CC(=C4N=C3CCC)C)C5=NC=6C=CC=CC6N5C	0.87307	0.47833
NS00000399	Mycophenolic acid	O=C1OCC2=C1C(O)=C(C(OC)=C2C)CC=C(C)CCC(=O)O	0.87307	0.47833
NS00000400	Bicalutamide	N#CC1=CC=C(C=C1C(F)(F)F)NC(=O)C(O)(C)CS(=O)(=O)C2=CC=C(F)C=C2	0.87307	0.47833
NS00000401	Cyclamic acid	O=S(=O)(O)NC1CCCCC1	0.74719	0.7711
NS00000402	Neohesperidin dihydrochalcone	O=C(C1=C(O)C=C(OC2OC(CO)C(O)C(O)C2OC3OC(C)C(O)C(O)C3O)C=C1O)CCC4=CC=C(OC)C(O)=C4	0.89552	0.34328
NS00000403	Cocaine	O=C(OC1CC2N(C)C(CC2)C1C(=O)OC)C=3C=CC=CC3	0.74719	0.7711
NS00000404	1-(3-Chlorophenyl)piperazine	ClC1=CC=CC(=C1)N2CCNCC2	0.74719	0.7711
NS00000405	TFMPP	FC(F)(F)C=1C=CC=C(C1)N2CCNCC2	0.84884	0.53488
NS00000406	Amphetamine	NC(C)CC=1C=CC=CC1	0.84884	0.53488
NS00000407	Benzoylecgonine	O=C(OC1CC2N(C)C(CC2)C1C(=O)O)C=3C=CC=CC3	0.74719	0.7711
NS00000408	2-Ethylidene-1,5-dimethyl-3,3-diphenylpyrrolidine	C=1C=CC(=CC1)C2(C=3C=CC=CC3)C(=CC)N(C)C(C)C2	0.74719	0.7711
NS00000409	Ketamine	O=C1CCCCC1(NC)C=2C=CC=CC2Cl	0.74719	0.7711
NS00000410	Mephedrone	O=C(C1=CC=C(C=C1)C)C(NC)C	0.84884	0.53488
NS00000411	Methadone	O=C(CC)C(C=1C=CC=CC1)(C=2C=CC=CC2)CC(N(C)C)C	0.74719	0.7711
NS00000412	Methamphetamine	C=1C=CC(=CC1)CC(NC)C	0.84884	0.53488
NS00000413	Clozapine	ClC1=CC=C2NC=3C=CC=CC3C(=NC2=C1)N4CCN(C)CC4	0.74719	0.7711
NS00000414	Atomoxetine	O(C=1C=CC=CC1C)C(C=2C=CC=CC2)CCNC	0.74719	0.7711
NS00000415	Albuterol	OC1=CC=C(C=C1CO)C(O)CNC(C)(C)C	0.74719	0.7711
NS00000416	Amisulpride	O=C(NCC1N(CC)CCC1)C=2C=C(C(N)=CC2OC)S(=O)(=O)CC	0.87307	0.47833
NS00000417	Clopidogrel carboxylic acid	O=C(O)C(C=1C=CC=CC1Cl)N2CC=3C=CSC3CC2	0.87307	0.47833
NS00000418	Dronedarone	O=C(C1=CC=C(OCCCN(CCCC)CCCC)C=C1)C=2C=3C=C(C=CC3OC2CCCC)NS(=O)(=O)C	0.87307	0.47833
NS00000419	Levamisole	N1=C2SCCN2CC1C=3C=CC=CC3	0.74719	0.7711
NS00000420	Pravastatin	O=C(O)CC(O)CC(O)CCC1C(C=CC2=CC(O)CC(OC(=O)C(C)CC)C21)C	0.87307	0.47833
NS00000421	Trimipramine	C=1C=CC2=C(C1)N(C=3C=CC=CC3CC2)CC(C)CN(C)C	0.74719	0.7711
NS00000422	2',3'-Di-O-acetyl-5'-deoxy-5-fluorocytidine	O=C1N=C(N)C(F)=CN1C2OC(C)C(OC(=O)C)C2OC(=O)C	0.74719	0.7711
NS00000423	Iobitridol	O=C(C1=C(I)C(NC(=O)C(CO)CO)=C(I)C(C(=O)N(C)CC(O)CO)=C1I)N(C)CC(O)CO	0.96774	0.09677
NS00000424	Spironolactone	O=C(SC1CC2=CC(=O)CCC2(C)C3CCC4(C)C(CCC54OC(=O)CC5)C13)C	0.87307	0.47833
NS00000425	Sitagliptin	O=C(N1CC2=NN=C(N2CC1)C(F)(F)F)CC(N)CC3=CC(F)=C(F)C=C3F	0.74719	0.7711
NS00000426	N-[(1,1,2,2,3,3,4,4,5,5,6,6,7,7,8,8,8-Heptadecafluorooctyl)sulfonyl]glycine (Perfluorooctane sulfonamidoacetic acid)	O=C(O)CNS(=O)(=O)C(F)(F)C(F)(F)C(F)(F)C(F)(F)C(F)(F)C(F)(F)C(F)(F)C(F)(F)F	0.93651	0.33333
NS00000427	2-(N-Methylperfluorooctanesulfonamido)acetic acid	O=C(O)CN(C)S(=O)(=O)C(F)(F)C(F)(F)C(F)(F)C(F)(F)C(F)(F)C(F)(F)C(F)(F)C(F)(F)F	0.93651	0.33333
NS00000428	2-(N-Ethylperfluorooctanesulfonamido)acetic acid	O=C(O)CN(CC)S(=O)(=O)C(F)(F)C(F)(F)C(F)(F)C(F)(F)C(F)(F)C(F)(F)C(F)(F)C(F)(F)F	0.93651	0.33333
NS00000429	6:2 Fluorotelomer phosphate diester	O=P(O)(OCCC(F)(F)C(F)(F)C(F)(F)C(F)(F)C(F)(F)C(F)(F)F)OCCC(F)(F)C(F)(F)C(F)(F)C(F)(F)C(F)(F)C(F)(F)F	0.93651	0.33333
NS00000430	8:2 Fluorotelomer phosphate diester	O=P(O)(OCCC(F)(F)C(F)(F)C(F)(F)C(F)(F)C(F)(F)C(F)(F)C(F)(F)C(F)(F)F)OCCC(F)(F)C(F)(F)C(F)(F)C(F)(F)C(F)(F)C(F)(F)C(F)(F)C(F)(F)F	0.93651	0.33333
NS00000431	6:2 Fluorotelomer phosphate monoester	O=P(O)(O)OCCC(F)(F)C(F)(F)C(F)(F)C(F)(F)C(F)(F)C(F)(F)F	0.93651	0.33333
NS00000432	Fluorotelomer phosphate monoester (Perfluorodecyl phosphate)	O=P(O)(O)OCCC(F)(F)C(F)(F)C(F)(F)C(F)(F)C(F)(F)C(F)(F)C(F)(F)C(F)(F)F	0.93651	0.33333
NS00000433	Difenoconazole	ClC1=CC=C(OC2=CC=C(C(Cl)=C2)C3(OCC(O3)C)CN4N=CN=C4)C=C1	0.74719	0.7711
NS00000434	Methoxyfenozide	O=C(NN(C(=O)C=1C=C(C=C(C1)C)C)C(C)(C)C)C=2C=CC=C(OC)C2C	0.87307	0.47833
NS00000435	Iprovalicarb	O=C(OC(C)C)NC(C(=O)NC(C1=CC=C(C=C1)C)C)C(C)C	0.74719	0.7711
NS00000436	Methiocarb	O=C(OC=1C=C(C(SC)=C(C1)C)C)NC	0.74719	0.7711
NS00000437	Boscalid	O=C(NC=1C=CC=CC1C=2C=CC(Cl)=CC2)C3=CC=CN=C3Cl	0.74719	0.7711
NS00000438	Imazamox	O=C(O)C=1C=C(C=NC1C2=NC(C(=O)N2)(C)C(C)C)COC	0.87307	0.47833
NS00000439	Fenoxycarb	O=C(OCC)NCCOC1=CC=C(OC=2C=CC=CC2)C=C1	0.74719	0.7711
NS00000440	Flonicamid	N#CCNC(=O)C=1C=NC=CC1C(F)(F)F	0.74719	0.7711
NS00000441	Propamocarb	O=C(OCCC)NCCCN(C)C	0.75	0.84615
NS00000442	Triclopyr	O=C(O)COC1=NC(Cl)=C(Cl)C=C1Cl	0.74719	0.7711
NS00000443	Pymetrozine	O=C1NN=C(C)CN1N=CC=2C=NC=CC2	0.74719	0.7711
NS00000444	Lenacil	O=C1NC2=C(C(=O)N1C3CCCCC3)CCC2	0.74719	0.7711
NS00000445	Chlorpyrifos	S=P(OC1=NC(Cl)=C(Cl)C=C1Cl)(OCC)OCC	0.74719	0.7711
NS00000446	Chlorpyrifos-methyl	S=P(OC1=NC(Cl)=C(Cl)C=C1Cl)(OC)OC	0.74719	0.7711
NS00000447	Methiocarb sulfoxide	O=C(OC=1C=C(C(=C(C1)C)S(=O)C)C)NC	0.74719	0.7711
NS00000448	Thiacloprid	N#CN=C1SCCN1CC2=CN=C(Cl)C=C2	0.74719	0.7711
NS00000449	N-{3-[(6-Chloropyridin-3-yl)methyl]-1,3-thiazolidin-2-ylidene}urea	O=C(N=C1SCCN1CC2=CN=C(Cl)C=C2)N	0.74719	0.7711
NS00000450	Imidacloprid urea	O=C1NCCN1CC2=CN=C(Cl)C=C2	0.74719	0.7711
NS00000451	Myclobutanil	N#CC(C1=CC=C(Cl)C=C1)(CN2N=CN=C2)CCCC	0.74719	0.7711
NS00000452	Fenpropidin	C=1C=C(C=CC1CC(C)CN2CCCCC2)C(C)(C)C	0.74719	0.7711
NS00000453	Acetamiprid	N#CN=C(N(C)CC1=CN=C(Cl)C=C1)C	0.74719	0.7711
NS00000454	Triclocarban	O=C(NC1=CC=C(Cl)C=C1)NC2=CC=C(Cl)C(Cl)=C2	0.74719	0.7711
NS00000455	Metribuzin-DA	O=C1N=C(SC)NN=C1C(C)(C)C	0.74719	0.7711
NS00000456	1,3,5-Triazin-2(1H)-one, 4,6-bis((1-methylethyl)amino)-	OC=1N=C(N=C(N1)NC(C)C)NC(C)C	0.74719	0.7711
NS00000457	Hexazinone	O=C1N=C(N(C(=O)N1C2CCCCC2)C)N(C)C	0.74719	0.7711
NS00000458	N-(2,4-Dimethylphenyl)formamide	O=CNC1=CC=C(C=C1C)C	0.74719	0.7711
NS00000459	Valsartan acid	O=C(O)C1=CC=C(C=C1)C2=CC=CC=C2C=3N=NNN3	0.87307	0.47833
NS00000460	1H-Benzotriazole, 1-methyl-	N1=NN(C=2C=CC=CC12)C	0.13451	0.96814
NS00000461	Deferasirox	O=C(O)C1=CC=C(C=C1)N2N=C(N=C2C=3C=CC=CC3O)C=4C=CC=CC4O	0.53333	0.86667
NS00000462	Valganciclovir	O=C1N=C(N)NC2=C1N=CN2COC(CO)COC(=O)C(N)C(C)C	0.89552	0.34328
NS00000463	Rivastigmine	O=C(OC1=CC=CC(=C1)C(N(C)C)C)N(C)CC	0.74719	0.7711
NS00000464	Capecitabine	O=C(OCCCCC)NC1=NC(=O)N(C=C1F)C2OC(C)C(O)C2O	0.74719	0.7711
NS00000465	4-Hydroxy-1H-benzotriazole	OC1=CC=CC=2NN=NC12	0.74719	0.7711
NS00000466	Imiprothrin	O=C(OCN1C(=O)N(CC#C)CC1=O)C2C(C=C(C)C)C2(C)C	0.74719	0.7711
NS00000467	Pargyline	C#CCN(C)CC=1C=CC=CC1	0.84884	0.53488
NS00000468	Pheniramine	N=1C=CC=CC1C(C=2C=CC=CC2)CCN(C)C	0.74719	0.7711
NS00000469	Primaquine	N=1C=CC=C2C=C(OC)C=C(NC(C)CCCN)C12	0.74719	0.7711
NS00000470	Atazanavir	O=C(OC)NC(C(=O)NN(CC=1C=CC(=CC1)C2=NC=CC=C2)CC(O)C(NC(=O)C(NC(=O)OC)C(C)(C)C)CC=3C=CC=CC3)C(C)(C)C	0.96774	0.09677
NS00000471	7-[2-Amino(phenyl)acetamido]-3-methyl-8-oxo-5-thia-1-azabicyclo[4.2.0]oct-2-ene-2-carboxylic acid	O=C(O)C1=C(C)CSC2N1C(=O)C2NC(=O)C(N)C=3C=CC=CC3	0.96774	0.09677
NS00000472	Darunavir	O=C(OC1COC2OCCC21)NC(CC=3C=CC=CC3)C(O)CN(CC(C)C)S(=O)(=O)C4=CC=C(N)C=C4	0.96774	0.09677
NS00000473	Diltiazem	O=C(OC1C(=O)N(C=2C=CC=CC2SC1C3=CC=C(OC)C=C3)CCN(C)C)C	0.87307	0.47833
NS00000474	Doxylamine	N=1C=CC=CC1C(OCCN(C)C)(C=2C=CC=CC2)C	0.74719	0.7711
NS00000475	Flufenamic acid	O=C(O)C=1C=CC=CC1NC2=CC=CC(=C2)C(F)(F)F	0.74719	0.7711
NS00000476	Midazolam	FC=1C=CC=CC1C2=NCC3=CN=C(N3C=4C=CC(Cl)=CC24)C	0.74719	0.7711
NS00000477	Noscapine	O=C1OC(C2=CC=C(OC)C(OC)=C12)C3C4=C(OC)C=5OCOC5C=C4CCN3C	0.87307	0.47833
NS00000478	Perindopril	O=C(O)C1N(C(=O)C(NC(C(=O)OCC)CCC)C)C2CCCCC2C1	0.87307	0.47833
NS00000479	Xylometazoline	N1=C(NCC1)CC=2C(=CC(=CC2C)C(C)(C)C)C	0.74719	0.7711
NS00000480	Alanycarb	O=C(ON=C(SC)C)N(SN(CC=1C=CC=CC1)CCC(=O)OCC)C	0.74719	0.7711
NS00000481	Ametryn	N=1C(=NC(=NC1NCC)NC(C)C)SC	0.74719	0.7711
NS00000482	Benalaxyl	O=C(OC)C(N(C(=O)CC=1C=CC=CC1)C=2C(=CC=CC2C)C)C	0.74719	0.7711
NS00000483	Bromofenoxim	O=C1C(Br)=CC(=CNOC2=CC=C(C=C2N(=O)=O)N(=O)=O)C=C1Br	0.87307	0.47833
NS00000484	Carbaryl	O=C(OC1=CC=CC=2C=CC=CC12)NC	0.74719	0.7711
NS00000485	Chlorfenvinphos	O=P(OC(=CCl)C1=CC=C(Cl)C=C1Cl)(OCC)OCC	0.74719	0.7711
NS00000486	Chloroxynil	N#CC1=CC(Cl)=C(O)C(Cl)=C1	0.74719	0.7711
NS00000487	Dichlorvos	O=P(OC=C(Cl)Cl)(OC)OC	0.56	0.88
NS00000488	Famoxadone	O=C1OC(C2=CC=C(OC=3C=CC=CC3)C=C2)(C(=O)N1NC=4C=CC=CC4)C	0.87307	0.47833
NS00000489	Fosthiazate	O=C1SCCN1P(=O)(OCC)SC(C)CC	0.74719	0.7711
NS00000490	Thiazopyr	O=C(OC)C1=C(N=C(C(C2=NCCS2)=C1CC(C)C)C(F)(F)F)C(F)F	0.74719	0.7711
NS00000491	Tetrachlorophthalic acid	O=C(O)C=1C(Cl)=C(Cl)C(Cl)=C(Cl)C1C(=O)O	0.74719	0.7711
NS00000492	Fenamidone	O=C1N(NC=2C=CC=CC2)C(=NC1(C=3C=CC=CC3)C)SC	0.74719	0.7711
NS00000493	Desnitro-imidacloprid	ClC1=NC=C(C=C1)CN2C(=NCC2)N	0.74719	0.7711
NS00000494	Iprodione	O=C(NC(C)C)N1C(=O)N(C(=O)C1)C=2C=C(Cl)C=C(Cl)C2	0.87307	0.47833
NS00000495	Mandipropamid	O=C(NCCC1=CC=C(OCC#C)C(OC)=C1)C(OCC#C)C2=CC=C(Cl)C=C2	0.87307	0.47833
NS00000496	Mepanipyrim	C(#CC)C=1N=C(N=C(C1)C)NC=2C=CC=CC2	0.74719	0.7711
NS00000497	Metrafenone	O=C(C=1C(OC)=CC=C(Br)C1C)C2=C(OC)C(OC)=C(OC)C=C2C	0.74719	0.7711
NS00000498	Buflomedil	O=C(C=1C(OC)=CC(OC)=CC1OC)CCCN2CCCC2	0.74719	0.7711
NS00000499	Cefaclor	O=C(O)C1=C(Cl)CSC2N1C(=O)C2NC(=O)C(N)C=3C=CC=CC3	0.96774	0.09677
NS00000500	Chloramphenicol	O=C(NC(CO)C(O)C1=CC=C(C=C1)N(=O)=O)C(Cl)Cl	0.87307	0.47833
NS00000501	Nadolol	OC(COC1=CC=CC2=C1CC(O)C(O)C2)CNC(C)(C)C	0.74719	0.7711
NS00000502	Permethrin	O=C(OCC=1C=CC=C(OC=2C=CC=CC2)C1)C3C(C=C(Cl)Cl)C3(C)C	0.74719	0.7711
NS00000503	Pipemidic acid	O=C(O)C1=CN(C2=NC(=NC=C2C1=O)N3CCNCC3)CC	0.87307	0.47833
NS00000504	Piracetam	O=C(N)CN1C(=O)CCC1	0.74719	0.7711
NS00000505	Spiramycin	O=CCC1CC(C)C(OC2OC(C)C(N(C)C)CC2)C=CC=CCC(OC(=O)CC(O)C(OC)C1OC3OC(C)C(OC4OC(C)C(O)C(O)(C)C4)C(N(C)C)C3O)C	0.96774	0.09677
NS00000506	Enoxacin	O=C(O)C1=CN(C2=NC(=C(F)C=C2C1=O)N3CCNCC3)CC	0.87307	0.47833
NS00000507	Meclizine	ClC1=CC=C(C=C1)C(C=2C=CC=CC2)N3CCN(CC=4C=CC=C(C4)C)CC3	0.74719	0.7711
NS00000508	Dehydroepiandrosterone	O=C1CCC2C3CC=C4CC(O)CCC4(C)C3CCC12C	0.74719	0.7711
NS00000509	Azoxybenzene	O[N](=NC=1C=CC=CC1)C=2C=CC=CC2	0.74719	0.7711
NS00000510	Coumachlor	O=C1C=2C=CC=CC2OC(O)=C1C(C3=CC=C(Cl)C=C3)CC(=O)C	0.74719	0.7711
NS00000511	Coumafuryl	O=C1C=2C=CC=CC2OC(O)=C1C(C=3OC=CC3)CC(=O)C	0.74719	0.7711
NS00000512	Fluazifop-butyl	O=C(OCCCC)C(OC1=CC=C(OC2=NC=C(C=C2)C(F)(F)F)C=C1)C	0.74719	0.7711
NS00000513	Naptalam	O=C(O)C=1C=CC=CC1C(=O)NC2=CC=CC=3C=CC=CC32	0.87307	0.47833
NS00000514	Nitrofen	O=N(=O)C1=CC=C(OC2=CC=C(Cl)C=C2Cl)C=C1	0.74719	0.7711
NS00000515	Oryzalin	O=N(=O)C=1C=C(C=C(C1N(CCC)CCC)N(=O)=O)S(=O)(=O)N	0.93651	0.33333
NS00000516	Oxadixyl	O=C1OCCN1N(C(=O)COC)C=2C(=CC=CC2C)C	0.74719	0.7711
NS00000517	Phosmet	O=C1C=2C=CC=CC2C(=O)N1CSP(=S)(OC)OC	0.74719	0.7711
NS00000518	Procymidone	O=C1N(C=2C=C(Cl)C=C(Cl)C2)C(=O)C3(C)CC13C	0.74719	0.7711
NS00000519	Warfarin	O=C1C=2C=CC=CC2OC(O)=C1C(C=3C=CC=CC3)CC(=O)C	0.74719	0.7711
NS00000520	2,4(1H,3H)-Pteridinedione, 1,3-dimethyl-	O=C1C2=NC=CN=C2N(C(=O)N1C)C	0.74719	0.7711
NS00000521	Tenofovir	O=P(O)(O)COC(C)CN1C=NC=2C(=NC=NC21)N	0.74719	0.7711
NS00000522	Emtricitabine	O=C1N=C(N)C(F)=CN1C2OC(SC2)CO	0.74719	0.7711
NS00000523	Penconazole	ClC1=CC=C(C(Cl)=C1)C(CN2N=CN=C2)CCC	0.74719	0.7711
NS00000524	Dinotefuran	O=N(=O)NC(=NC)NCC1COCC1	0.74719	0.7711
NS00000525	Fenuron	O=C(NC=1C=CC=CC1)N(C)C	0.74719	0.7711
NS00000526	Furalaxyl	O=C(OC)C(N(C(=O)C=1OC=CC1)C=2C(=CC=CC2C)C)C	0.74719	0.7711
NS00000527	Heptenophos	O=P(OC1=C(Cl)C2C=CCC12)(OC)OC	0.74719	0.7711
NS00000528	Parathion	O=N(=O)C1=CC=C(OP(=S)(OCC)OCC)C=C1	0.74719	0.7711
NS00000529	Pendimethalin	O=N(=O)C=1C=C(C(=C(C1NC(CC)CC)N(=O)=O)C)C	0.74719	0.7711
NS00000530	Pretilachlor	O=C(N(C=1C(=CC=CC1CC)CC)CCOCCC)CCl	0.74719	0.7711
NS00000531	Vinclozolin	O=C1OC(C=C)(C(=O)N1C=2C=C(Cl)C=C(Cl)C2)C	0.74719	0.7711
NS00000532	Flucytosine	O=C1N=CC(F)=C(N)N1	0.56	0.88
NS00000533	Acemetacin	O=C(O)COC(=O)CC=1C=2C=C(OC)C=CC2N(C(=O)C3=CC=C(Cl)C=C3)C1C	0.87307	0.47833
NS00000534	Mepivacaine	O=C(NC=1C(=CC=CC1C)C)C2N(C)CCCC2	0.74719	0.7711
NS00000535	Metaxalone	O=C1OC(COC=2C=C(C=C(C2)C)C)CN1	0.74719	0.7711
NS00000536	Oxprenolol	OC(COC=1C=CC=CC1OCC=C)CNC(C)C	0.74719	0.7711
NS00000537	Pregabalin	O=C(O)CC(CN)CC(C)C	0.74719	0.7711
NS00000538	Tolnaftate	S=C(OC=1C=CC=2C=CC=CC2C1)N(C3=CC=CC(=C3)C)C	0.74719	0.7711
NS00000539	Zonisamide	O=S(=O)(N)CC1=NOC=2C=CC=CC21	0.74719	0.7711
NS00000540	Chlorthalidone	O=C1NC(O)(C2=CC=C(Cl)C(=C2)S(=O)(=O)N)C=3C=CC=CC13	0.87307	0.47833
NS00000541	2',3'-Dideoxyinosine	O=C1N=CNC2=C1N=CN2C3OC(CO)CC3	0.87307	0.47833
NS00000542	Fluvastatin	O=C(O)CC(O)CC(O)C=CC1=C(C=2C=CC(F)=CC2)C=3C=CC=CC3N1C(C)C	0.87307	0.47833
NS00000543	Lansoprazole	O=S(C1=NC=2C=CC=CC2N1)CC3=NC=CC(OCC(F)(F)F)=C3C	0.87307	0.47833
NS00000544	Lovastatin	O=C1OC(CCC2C(C=CC3=CC(C)CC(OC(=O)C(C)CC)C32)C)CC(O)C1	0.87307	0.47833
NS00000545	Nystatin	O=C(O)C1C(O)CC2(O)OC1CC(OC3OC(C)C(O)C(N)C3O)C=CC=CC=CC=CCCC=CC=CC(C)C(O)C(C)C(OC(=O)CC(O)CC(O)CC(O)CCC(O)C(O)C2)C	0.89552	0.34328
NS00000546	Prilocaine	O=C(NC=1C=CC=CC1C)C(NCCC)C	0.74719	0.7711
NS00000547	Rufinamide	O=C(N)C=1N=NN(C1)CC=2C(F)=CC=CC2F	0.74719	0.7711
NS00000548	Torsemide	O=C(NC(C)C)NS(=O)(=O)C=1C=NC=CC1NC2=CC=CC(=C2)C	0.87307	0.47833
NS00000549	Prolinamide	O=C(N)C1NCCC1	0.84884	0.53488
NS00000550	Rimantadine	NC(C)C12CC3CC(CC(C3)C1)C2	0.84884	0.53488
NS00000551	Tributylamine	N(CCCC)(CCCC)CCCC	0.84884	0.53488
NS00000552	2-Aminoheptane	NC(C)CCCCC	0.4375	0.75
NS00000553	4-Piperidinecarboxamide	O=C(N)C1CCNCC1	0.74719	0.7711
NS00000554	Di-tert-butyl dicarbonate	O=C(OC(=O)OC(C)(C)C)OC(C)(C)C	0.56	0.88
NS00000555	Amidosulfuron	O=C(NC=1N=C(OC)C=C(N1)OC)NS(=O)(=O)N(C)S(=O)(=O)C	0.96774	0.09677
NS00000556	Isoxadifen-ethyl	O=C(OCC)C1=NOC(C=2C=CC=CC2)(C=3C=CC=CC3)C1	0.74719	0.7711
NS00000557	Mefenpyr-diethyl	O=C(OCC)C1=NN(C2=CC=C(Cl)C=C2Cl)C(C(=O)OCC)(C)C1	0.74719	0.7711
NS00000558	Metconazole	ClC1=CC=C(C=C1)CC2CCC(C)(C)C2(O)CN3N=CN=C3	0.74719	0.7711
NS00000559	Oxyfluorfen	O=N(=O)C1=CC=C(OC2=CC=C(C=C2Cl)C(F)(F)F)C=C1OCC	0.74719	0.7711
NS00000560	Propyzamide	O=C(NC(C#C)(C)C)C=1C=C(Cl)C=C(Cl)C1	0.74719	0.7711
NS00000561	Tembotrione	O=C(C1=CC=C(C(=C1Cl)COCC(F)(F)F)S(=O)(=O)C)C2C(=O)CCCC2=O	0.87307	0.47833
NS00000562	Tepraloxydim	O=C1C(=C(O)CC(C1)C2CCOCC2)C(=NOCC=CCl)CC	0.74719	0.7711
NS00000563	Triflusulfuron-methyl	O=C(OC)C1=CC=CC(=C1S(=O)(=O)NC(=O)NC2=NC(=NC(=N2)N(C)C)OCC(F)(F)F)C	0.96774	0.09677
NS00000564	1-(Methoxymethyl)-1H-benzotriazole	N1=NN(C=2C=CC=CC12)COC	0.13451	0.96814
NS00000565	1H-Benzotriazole-5-carboxylic acid	O=C(O)C=1C=CC=2NN=NC2C1	0.74719	0.7711
NS00000566	2,3-Dihydro-4H-1,2,3-triazol-4-onato	OC1=CN=NN1	0.56	0.88
NS00000567	Crotetamide	O=C(C=CC)N(CC)C(C(=O)N(C)C)CC	0.74719	0.7711
NS00000568	2-Mercaptobenzothiazole	S=C1SC=2C=CC=CC2N1	0.74719	0.7711
NS00000569	Corticosterone	O=C1C=C2CCC3C4CCC(C(=O)CO)C4(C)CC(O)C3C2(C)CC1	0.74719	0.7711
NS00000570	Hydrocortisone	O=C1C=C2CCC3C4CCC(O)(C(=O)CO)C4(C)CC(O)C3C2(C)CC1	0.87307	0.47833
NS00000571	Minocycline	O=C(N)C=1C(=O)C2(O)C(O)=C3C(=O)C=4C(O)=CC=C(C4CC3CC2C(C1O)N(C)C)N(C)C	0.89552	0.34328
NS00000572	Oxacillin	O=C(O)C1N2C(=O)C(NC(=O)C=3C(=NOC3C)C=4C=CC=CC4)C2SC1(C)C	0.87307	0.47833
NS00000573	Pyridate	O=C(OC=1C=C(Cl)N=NC1C2=CC=CC=C2)SCCCCCCCC	0.74719	0.7711
NS00000574	Sulfentrazone	O=C1N(N=C(N1C(F)F)C)C2=CC(NS(=O)(=O)C)=C(Cl)C=C2Cl	0.74719	0.7711
NS00000575	(S)-Timolol	OC(COC1=NSN=C1N2CCOCC2)CNC(C)(C)C	0.74719	0.7711
NS00000576	Triclabendazole	ClC1=CC=CC(OC2=CC=3N=C(SC)NC3C=C2Cl)=C1Cl	0.87307	0.47833
NS00000577	Tetracycline	O=C(N)C=1C(=O)C2(O)C(O)=C3C(=O)C=4C(O)=CC=CC4C(O)(C)C3CC2C(C1O)N(C)C	0.89552	0.34328
NS00000578	Fludrocortisone	O=C(OCC(=O)C1(O)CCC2C3CCC4=CC(=O)CCC4(C)C3(F)C(O)CC21C)C	0.87307	0.47833
NS00000579	Betamethasone acetate	O=C1C=CC2(C(=C1)CCC3C4CC(C)C(O)(C(=O)COC(=O)C)C4(C)CC(O)C32F)C	0.87307	0.47833
NS00000580	Microcystin LA	O=C(O)C1NC(=O)C(C)C(C=CC(=CC(C)C(OC)CC=2C=CC=CC2)C)NC(=O)C(NC(=O)C(C)C(NC(=O)C(NC(=O)C(NC(=O)C(=C)N(C(=O)CC1)C)C)CC(C)C)C(=O)O)C	0.89552	0.34328
NS00000581	Microcystin LF	O=C(O)C1NC(=O)C(C)C(C=CC(=CC(C)C(OC)CC=2C=CC=CC2)C)NC(=O)C(NC(=O)C(C)C(NC(=O)C(NC(=O)C(NC(=O)C(=C)N(C(=O)CC1)C)C)CC(C)C)C(=O)O)CC=3C=CC=CC3	0.89552	0.34328
NS00000582	Microcystin LY	O=C(O)C1NC(=O)C(C)C(C=CC(=CC(C)C(OC)CC=2C=CC=CC2)C)NC(=O)C(NC(=O)C(C)C(NC(=O)C(NC(=O)C(NC(=O)C(=C)N(C(=O)CC1)C)C)CC(C)C)C(=O)O)CC3=CC=C(O)C=C3	0.89552	0.34328
NS00000583	Nodularin	O=C(O)C1NC(=O)C(C)C(C=CC(=CC(C)C(OC)CC=2C=CC=CC2)C)NC(=O)C(NC(=O)C(C)C(NC(=O)C(=CC)N(C(=O)CC1)C)C(=O)O)CCCNC(=N)N	0.89552	0.34328
NS00000584	Guanylurea	O=C(N=C(N)N)N	0.84884	0.53488
NS00000585	Pheniramine N-oxide	O=N(C)(C)CCC(C1=NC=CC=C1)C=2C=CC=CC2	0.74719	0.7711
NS00000586	Chlorothiazide	O=S(=O)(N)C1=CC2=C(N=CNS2(=O)=O)C=C1Cl	0.87307	0.47833
NS00000587	1,3-Benzenedisulfonamide, 4-amino-6-chloro-	O=S(=O)(N)C=1C=C(C(N)=CC1Cl)S(=O)(=O)N	0.93651	0.33333
NS00000588	4-Chlorobenzenesulphonamide	O=S(=O)(N)C1=CC=C(Cl)C=C1	0.74719	0.7711
NS00000589	2-Chlorobenzenesulfonamide	O=S(=O)(N)C=1C=CC=CC1Cl	0.74719	0.7711
NS00000590	Glycyrrhetinic acid	O=C(O)C1(C)CCC2(C)CCC3(C(=CC(=O)C4C5(C)CCC(O)C(C)(C)C5CCC43C)C2C1)C	0.87307	0.47833
NS00000591	Benzyl(methyl)2-propyn-1-ylamine oxide	O=N(C)(CC#C)CC=1C=CC=CC1	0.74719	0.7711
NS00000592	Pramocaine (Pramoxine)	O(C1=CC=C(OCCCC)C=C1)CCCN2CCOCC2	0.74719	0.7711
NS00000593	Normianserin	C=1C=CC2=C(C1)N3CCNCC3C=4C=CC=CC4C2	0.74719	0.7711
NS00000594	Mianserin N-oxide	O=N1(C)CCN2C=3C=CC=CC3CC=4C=CC=CC4C2C1	0.87307	0.47833
NS00000595	Lignocaine N-oxide	O=C(NC=1C(=CC=CC1C)C)CN(=O)(CC)CC	0.87307	0.47833
NS00000596	Pyridine, 3-(2S)-2-pyrrolidinyl- (Nornicotine)	N=1C=CC=C(C1)C2NCCC2	0.84884	0.53488
NS00000597	Nordeprenyl	C#CCNC(C)CC=1C=CC=CC1	0.84884	0.53488
NS00000598	Dienogest	N#CCC1(O)CCC2C3C(=C4C(=CC(=O)CC4)CC3)CCC21C	0.74719	0.7711
NS00000599	Pioglitazone	O=C1SC(C(=O)N1)CC2=CC=C(OCCC3=NC=C(C=C3)CC)C=C2	0.87307	0.47833
NS00000600	3'-Azido-3'-deoxythymidine	N#N=NC1CC(OC1CO)N2C=C(C(=O)NC2=O)C	0.87307	0.47833
NS00000601	Penciclovir	O=C1NC(=NC2=C1N=CN2CCC(CO)CO)N	0.87307	0.47833
NS00000602	Nateglinide	O=C(O)C(NC(=O)C1CCC(CC1)C(C)C)CC=2C=CC=CC2	0.74719	0.7711
NS00000603	Meptazinol	OC1=CC=CC(=C1)C2(CN(C)CCCC2)CC	0.74719	0.7711
NS00000604	Efavirenz	O=C1OC(C#CC2CC2)(C3=CC(Cl)=CC=C3N1)C(F)(F)F	0.74719	0.7711
NS00000605	Doxazosin	O=C(N1CCN(C=2N=C(N)C=3C=C(OC)C(OC)=CC3N2)CC1)C4OC=5C=CC=CC5OC4	0.87307	0.47833
NS00000606	Bexarotene	O=C(O)C1=CC=C(C=C1)C(=C)C=2C=C3C(=CC2C)C(C)(C)CCC3(C)C	0.74719	0.7711
NS00000607	Benproperine	O(C=1C=CC=CC1CC=2C=CC=CC2)CC(N3CCCCC3)C	0.74719	0.7711
NS00000608	Dopamine	OC1=CC=C(C=C1O)CCN	0.74719	0.7711
NS00000609	Bupivacaine	OC(=NC=1C(=CC=CC1C)C)C2N(CCCC)CCCC2	0.74719	0.7711
NS00000610	Dropropizine	OCC(O)CN1CCN(C=2C=CC=CC2)CC1	0.74719	0.7711
NS00000611	[(1S,2S)-2-Hydroxy-2-(3-methoxyphenyl)cyclohexyl]-N,N-dimethylmethanamine N-oxide	O=N(C)(C)CC1CCCCC1(O)C=2C=CC=C(OC)C2	0.87307	0.47833
NS00000612	1-Carboxycyclohexaneacetic acid	O=C(O)CC1(C(=O)O)CCCCC1	0.74719	0.7711
NS00000613	Niclosamide	O=C(NC1=CC=C(C=C1Cl)N(=O)=O)C2=CC(Cl)=CC=C2O	0.87307	0.47833
NS00000614	Bufexamac	O=C(NO)CC1=CC=C(OCCCC)C=C1	0.74719	0.7711
NS00000615	Olopatadine	O=C(O)CC1=CC=C2OCC=3C=CC=CC3C(=CCCN(C)C)C2=C1	0.87307	0.47833
NS00000616	Fosinopril	O=C(OC(OP(=O)(CC(=O)N1CC(CC1C(=O)O)C2CCCCC2)CCCCC=3C=CC=CC3)C(C)C)CC	0.74719	0.7711
NS00000617	Tetrazepam	O=C1N(C=2C=CC(Cl)=CC2C(=NC1)C3=CCCCC3)C	0.74719	0.7711
NS00000618	Allopurinol	OC1=NC=NC=2NN=CC12	0.74719	0.7711
NS00000619	Benzamide, N-ethyl-4-methoxy-	O=C(NCC)C1=CC=C(OC)C=C1	0.74719	0.7711
NS00000620	Repaglinide	O=C(O)C1=CC=C(C=C1OCC)CC(=O)NC(C=2C=CC=CC2N3CCCCC3)CC(C)C	0.87307	0.47833
NS00000621	Alfuzosin	O=C(NCCCN(C=1N=C(N)C=2C=C(OC)C(OC)=CC2N1)C)C3OCCC3	0.87307	0.47833
NS00000622	Memantine	NC12CC3CC(C)(C1)CC(C)(C3)C2	0.84884	0.53488
NS00000623	N-Nitrosodiphenylamine	O=NN(C=1C=CC=CC1)C=2C=CC=CC2	0.09402	0.96581
NS00000624	N-Nitrosopiperazine	O=NN1CCNCC1	0.84884	0.53488
NS00000625	Nitrosomethylaniline	O=NN(C=1C=CC=CC1)C	0.13451	0.96814
NS00000626	4-Chlorobenzophenone	O=C(C=1C=CC=CC1)C2=CC=C(Cl)C=C2	0.74719	0.7711
NS00000627	Cetirizine N-oxide	O=C(O)COCCN1(=O)CCN(CC1)C(C=2C=CC=CC2)C3=CC=C(Cl)C=C3	0.87307	0.47833
NS00000628	Norchlorcyclizine	ClC1=CC=C(C=C1)C(C=2C=CC=CC2)N3CCNCC3	0.74719	0.7711
NS00000629	3-[(4-chlorobenzoyl)amino]propanoic acid	O=C(O)CCNC(=O)C1=CC=C(Cl)C=C1	0.74719	0.7711
NS00000630	Venlafaxine N-Oxide	O=N(C)(C)CC(C1=CC=C(OC)C=C1)C2(O)CCCCC2	0.87307	0.47833
NS00000631	4'-Hydroxydiclofenac	O=C(O)CC=1C=CC=CC1NC=2C(Cl)=CC(O)=CC2Cl	0.87307	0.47833
NS00000632	(1R,2S)-2-(Aminomethyl)-1-(3-methoxyphenyl)cyclohexan-1-ol (N-Bisdesmethyl Tramadol)	OC1(C=2C=CC=C(OC)C2)CCCCC1CN	0.74719	0.7711
NS00000633	4-Amino-5-(ethanesulfonyl)-N-[(1-ethyl-1-oxo-1lambda~5~-pyrrolidin-2-yl)methyl]-2-methoxybenzamide	O=C(NCC1CCCN1(=O)CC)C=2C=C(C(N)=CC2OC)S(=O)(=O)CC	0.87307	0.47833
NS00000634	N-desmethylpheniramine	N=1C=CC=CC1C(C=2C=CC=CC2)CCNC	0.74719	0.7711
NS00000635	Clarithromycin N-oxide	O=C1OC(CC)C(O)(C)C(O)C(C(=O)C(C)CC(OC)(C)C(OC2OC(C)CC(C2O)N(=O)(C)C)C(C)C(OC3OC(C)C(O)C(OC)(C)C3)C1C)C	0.96774	0.09677
NS00000636	N-Nitrosodimethylamine	O=NN(C)C	0.13451	0.96814
NS00000637	N-Nitroso-N-methylethylamine	O=NN(C)CC	0.13451	0.96814
NS00000638	N-Nitrosodiethylamine	O=NN(CC)CC	0.13451	0.96814
NS00000639	N-Nitrosopiperidine	O=NN1CCCCC1	0.13451	0.96814
NS00000640	N-Nitrosodipropylamine	O=NN(CCC)CCC	0.13451	0.96814
NS00000641	Benzenesulfonamide, N,4-dimethyl-N-nitroso-	O=NN(C)S(=O)(=O)C1=CC=C(C=C1)C	0.74719	0.7711
NS00000642	N-Nitrosodibutylamine	O=NN(CCCC)CCCC	0.13451	0.96814
NS00000643	N-Methyl-N-[(2R)-1-phenylpropan-2-yl]prop-2-yn-1-amine N-oxide (R-Deprenyl N-Oxide)	O=N(C)(CC#C)C(C)CC=1C=CC=CC1	0.74719	0.7711
NS00000644	Kresoxim-methyl acid	O=C(O)C(=NOC)C=1C=CC=CC1COC=2C=CC=CC2C	0.74719	0.7711
NS00000645	Norfenfluramine	FC(F)(F)C=1C=CC=C(C1)CC(N)C	0.84884	0.53488
NS00000646	1-(2-Chlorophenyl)piperazine	ClC=1C=CC=CC1N2CCNCC2	0.84884	0.53488
NS00000647	N-Nitrosofenfluramine	O=NN(CC)C(C)CC1=CC=CC(=C1)C(F)(F)F	1	0
NS00000648	Chlorcyclizine	ClC1=CC=C(C=C1)C(C=2C=CC=CC2)N3CCN(C)CC3	0.74719	0.7711
NS00000649	Benzenamine, 4-chloro-N,N-dimethyl-	ClC1=CC=C(C=C1)N(C)C	0.13451	0.96814
NS00000650	4-Chloro-N-methylaniline	ClC1=CC=C(C=C1)NC	0.13451	0.96814
NS00000651	Iodosulfuron-methyl	O=C(OC)C1=CC=C(I)C=C1S(=O)(=O)NC(=O)NC2=NC(=NC(=N2)C)OC	0.96774	0.09677
NS00000652	Isoxaflutole	O=C(C=1C=NOC1C2CC2)C3=CC=C(C=C3S(=O)(=O)C)C(F)(F)F	0.93651	0.33333
NS00000653	Proquinazid	O=C1C=2C=C(I)C=CC2N=C(OCCC)N1CCC	0.74719	0.7711
NS00000654	Trimipramine N-oxide	O=N(C)(C)CC(C)CN1C=2C=CC=CC2CCC=3C=CC=CC31	0.87307	0.47833
NS00000655	N-Demethyltramadol	OC1(C=2C=CC=C(OC)C2)CCCCC1CNC	0.74719	0.7711
NS00000656	10-(4-sulfophenyl)decanoic acid	O=C(O)CCCCCCCCCC1=CC=C(C=C1)S(=O)(=O)O	0.87307	0.47833
NS00000657	8-(4-sulfophenyl)octanoic acid	O=C(O)CCCCCCCC1=CC=C(C=C1)S(=O)(=O)O	0.93651	0.33333
NS00000658	Aspirin	O=C(O)C=1C=CC=CC1OC(=O)C	0.74719	0.7711
NS00000659	Naftifine	C=1C=CC(=CC1)C=CCN(C)CC2=CC=CC=3C=CC=CC32	0.74719	0.7711
NS00000660	Uniconazole	ClC1=CC=C(C=C1)C=C(N2N=CN=C2)C(O)C(C)(C)C	0.74719	0.7711
NS00000661	Eseroline	OC1=CC=C2C(=C1)C3(C)CCN(C)C3N2C	0.74719	0.7711
NS00000662	alpha-Phenylpiperidine-2-acetamide	O=C(N)C(C=1C=CC=CC1)C2NCCCC2	0.74719	0.7711
NS00000663	Letrozole	N#CC1=CC=C(C=C1)C(C2=CC=C(C#N)C=C2)N3N=CN=C3	0.74719	0.7711
NS00000664	Terbinafine	C(#CC(C)(C)C)C=CCN(C)CC1=CC=CC=2C=CC=CC21	0.74719	0.7711
NS00000665	Nilotinib	O=C(NC=1C=C(C=C(C1)C(F)(F)F)N2C=NC(=C2)C)C3=CC=C(C(=C3)NC=4N=CC=C(N4)C5=CN=CC=C5)C	0.87307	0.47833
NS00000666	Tributylphosphine oxide	O=P(CCCC)(CCCC)CCCC	0.13451	0.96814
NS00000667	2,6-Di-tert-butylpyridine	N=1C(=CC=CC1C(C)(C)C)C(C)(C)C	0.13451	0.96814
NS00000668	N-Isopropylbutylamine	N(CCCC)C(C)C	0	1
NS00000669	Fenthion sulfone	O=S(=O)(C1=CC=C(OP(=S)(OC)OC)C=C1C)C	0.74719	0.7711
NS00000670	Forchlorfenuron	O=C(NC=1C=CC=CC1)NC=2C=CN=C(Cl)C2	0.74719	0.7711
NS00000671	Isoxaben	O=C(NC=1ON=C(C1)C(C)(CC)CC)C=2C(OC)=CC=CC2OC	0.74719	0.7711
NS00000672	Profoxydim	O=C1C(C(=O)CC(C1)C2CSCCC2)=C(NOCC(OC3=CC=C(Cl)C=C3)C)CCC	0.87307	0.47833
NS00000673	3,4-Methylenedioxyethamphetamine	O1C2=CC=C(C=C2OC1)CC(NCC)C	0.74719	0.7711
NS00000674	Oxytetracycline	O=C(N)C=1C(=O)C(N(C)C)C2C(O)C3C(C(=O)C2(O)C1O)=C(O)C=4C(O)=CC=CC4C3(O)C	0.89552	0.34328
NS00000675	Phenylbutazone	O=C1N(C=2C=CC=CC2)N(C=3C=CC=CC3)C(=O)C1CCCC	0.74719	0.7711
NS00000676	Chlordiazepoxide	ClC=1C=CC2=NC(=NC)CN(O)C(C=3C=CC=CC3)=C2C1	0.74719	0.7711
NS00000677	Sarafloxacin	O=C(O)C1=CN(C2=CC=C(F)C=C2)C3=CC(=C(F)C=C3C1=O)N4CCNCC4	0.87307	0.47833
NS00000678	Vigabatrin	O=C(O)CCC(N)C=C	0.74719	0.7711
NS00000679	Lacosamide	O=C(NC(C(=O)NCC=1C=CC=CC1)COC)C	0.74719	0.7711
NS00000680	2-Propanamine, 2-methyl-N-(1-methylethyl)-	N(C(C)C)C(C)(C)C	0	1
NS00000681	Thiamphenicol	O=C(NC(CO)C(O)C1=CC=C(C=C1)S(=O)(=O)C)C(Cl)Cl	0.87307	0.47833
NS00000682	Varenicline	N1=CC=NC2=CC3=C(C=C12)C4CNCC3C4	0.74719	0.7711
NS00000683	Dapsone	O=S(=O)(C1=CC=C(N)C=C1)C2=CC=C(N)C=C2	0.74719	0.7711
NS00000684	Diaveridine	N=1C=C(C(=NC1N)N)CC2=CC=C(OC)C(OC)=C2	0.74719	0.7711
NS00000685	Ethoprop	O=P(OCC)(SCCC)SCCC	0.74719	0.7711
NS00000686	Bromadiolone	O=C1OC=2C=CC=CC2C(O)=C1C(C=3C=CC=CC3)CC(O)C4=CC=C(C=C4)C=5C=CC(Br)=CC5	0.87307	0.47833
NS00000687	Cimaterol	N#CC1=CC(=CC=C1N)C(O)CNC(C)C	0.74719	0.7711
NS00000688	Diclazuril	N#CC(C1=CC=C(Cl)C=C1)C2=C(Cl)C=C(C=C2Cl)N3N=CC(=O)NC3=O	0.87307	0.47833
NS00000689	Ampicillin	O=C(O)C1N2C(=O)C(NC(=O)C(N)C=3C=CC=CC3)C2SC1(C)C	0.96774	0.09677
NS00000690	Cefadroxil	O=C(O)C1=C(C)CSC2N1C(=O)C2NC(=O)C(N)C3=CC=C(O)C=C3	0.89552	0.34328
NS00000691	Danofloxacin	O=C(O)C1=CN(C2=CC(=C(F)C=C2C1=O)N3CC4N(C)CC3C4)C5CC5	0.87307	0.47833
NS00000692	Difloxacin	O=C(O)C1=CN(C2=CC=C(F)C=C2)C3=CC(=C(F)C=C3C1=O)N4CCN(C)CC4	0.87307	0.47833
NS00000693	Diphenyl-phthalate	O=C(OC=1C=CC=CC1)C=2C=CC=CC2C(=O)OC=3C=CC=CC3	0.74719	0.7711
NS00000694	Doxycycline	O=C(N)C=1C(=O)C(N(C)C)C2C(O)C3C(C(=O)C2(O)C1O)=C(O)C=4C(O)=CC=CC4C3C	0.89552	0.34328
NS00000695	Chlortetracycline	O=C(N)C=1C(=O)C(N(C)C)C2CC3C(C(=O)C2(O)C1O)=C(O)C=4C(O)=CC=C(Cl)C4C3(O)C	0.89552	0.34328
NS00000696	Indapamide	O=C(NN1C=2C=CC=CC2CC1C)C3=CC=C(Cl)C(=C3)S(=O)(=O)N	0.87307	0.47833
NS00000697	Meclofenamic acid	O=C(O)C=1C=CC=CC1NC=2C(Cl)=CC=C(C2Cl)C	0.87307	0.47833
NS00000698	1-Chloro-benzotriazole	ClN1N=NC=2C=CC=CC21	0.13451	0.96814
NS00000699	Ronidazole	O=C(OCC1=NC=C(N(=O)=O)N1C)N	0.74719	0.7711
NS00000700	Bromuconazole	ClC1=CC=C(C(Cl)=C1)C2(OCC(Br)C2)CN3N=CN=C3	0.74719	0.7711
NS00000701	Chlorthal-dimethyl	O=C(OC)C1=C(Cl)C(Cl)=C(C(=O)OC)C(Cl)=C1Cl	0.74719	0.7711
NS00000702	Fenamiphos sulfone	O=P(OC1=CC=C(C(=C1)C)S(=O)(=O)C)(OCC)NC(C)C	0.74719	0.7711
NS00000703	Mesulfenfos	O=S(C1=CC=C(OP(=S)(OC)OC)C=C1C)C	0.74719	0.7711
NS00000704	Flutriafol	FC1=CC=C(C=C1)C(O)(C=2C=CC=CC2F)CN3N=CN=C3	0.74719	0.7711
NS00000705	Malaoxon	O=C(OCC)CC(SP(=O)(OC)OC)C(=O)OCC	0.74719	0.7711
NS00000706	Molinate	O=C(SCC)N1CCCCCC1	0.74719	0.7711
NS00000707	2-Naphthoxyacetic acid	O=C(O)COC=1C=CC=2C=CC=CC2C1	0.74719	0.7711
NS00000708	Quinmerac	O=C(O)C1=C(Cl)C=CC2=CC(=CN=C21)C	0.74719	0.7711
NS00000709	Tetraconazole	FC(F)C(F)(F)OCC(C1=CC=C(Cl)C=C1Cl)CN2N=CN=C2	0.74719	0.7711
NS00000710	Tri-allate	O=C(SCC(Cl)=C(Cl)Cl)N(C(C)C)C(C)C	0.74719	0.7711
NS00000711	(2S)-1-Ethylpyrrolidine-2-carbaldehyde (Amisulpride-met 1 -127)	O=CC1N(CC)CCC1	0.4375	0.75
NS00000712	3-(4-Fluorophenyl)-1-phenyl-1H-pyrazol-5-amine	OC1CN(CC)C(CN)C1	0.75	0.84615
NS00000713	2-(Ethanesulfonyl)-5-methoxyaniline (Amisulpride-met 4 -215)	O=S(=O)(C1=CC=C(OC)C=C1N)CC	0.74719	0.7711
NS00000714	SBB059609	O=C(O)C=1C=C(C(N)=CC1O)S(=O)(=O)CC	0.87307	0.47833
NS00000715	Amisulpride-met 6 -258	O=C(N)C=1C=C(C(N)=CC1OC)S(=O)(=O)CC	0.74719	0.7711
NS00000716	4-Amino-5-(ethanesulfonyl)-2-methoxybenzoic acid (Amisulpride-met 7 -259)	O=C(O)C=1C=C(C(N)=CC1OC)S(=O)(=O)CC	0.87307	0.47833
NS00000717	2-Bromo-5-octylthiophene	O=C(O)C=1C=C(C(N)=C(O)C1OC)S(=O)(=O)CC	0.87307	0.47833
NS00000718	Amisulpride-met 9 -277	O=C(O)C1C(OC)=CC(N)=C(C1O)S(=O)(=O)CC	0.87307	0.47833
NS00000720	Amisulpride-met 11 -316	O=C(O)CNC(=O)C=1C=C(C(N)=CC1OC)S(=O)(=O)CC	0.89552	0.34328
NS00000721	Amisulpride-met 12 -339	O=C(O)C=1C=C(C(=CC1OC)NS(=O)(=O)O)S(=O)(=O)CC	0.96774	0.09677
NS00000722	Amisulpride-met 13 -341	O=C(NCC1NCCC1)C=2C=C(C(N)=CC2OC)S(=O)(=O)CC	0.87307	0.47833
NS00000723	Amisulpride-met 14 -355	O=C(NCC1N(CC)CCC1)C=2C=C(C(N)=CC2O)S(=O)(=O)CC	0.87307	0.47833
NS00000724	4-Chloro-5-(4-iodophenyl)-7H-pyrrolo[2,3-d]pyrimidin-2-amine	O=C(NCC1N(CC)CCC1)C=2C=C(C(N)=C(O)C2O)S(=O)(=O)CC	0.89552	0.34328
NS00000725	Amisulpride-met 16 -383	O=CCN1CCCC1CNC(=O)C=2C=C(C(N)=CC2OC)S(=O)(=O)CC	0.87307	0.47833
NS00000726	Amisulpride-met 18 -388	O=C(O)CCC(NC(=O)C=1C=C(C(N)=CC1OC)S(=O)(=O)CC)C(=O)O	0.89552	0.34328
NS00000727	Amisulpride-met 18 -399	O=C(NCC1N(CC)CCC1)C=2C=C(C(N)=C(OC)C2OC)S(=O)(=O)CC	0.87307	0.47833
NS00000728	Amisulpride-met 19 -401	O=C(NCC1N(CC)CCC1O)C=2C(O)=C(C(N)=CC2OC)S(=O)(=O)CC	0.89552	0.34328
NS00000729	Amisulpride-met 20 -403	O=C(NCC1N(CC)CCC1)C2(O)C(OC)=CC(N)=C(C2O)S(=O)(=O)CC	0.96774	0.09677
NS00000730	Amisulpride-met 21 -435	O=C(O)C=1C=C(C(=CC1OC)NC2OC(C(=O)O)C(O)C(O)C2O)S(=O)(=O)CC	0.89552	0.34328
NS00000731	Amisulpride-met 22 -435(2)	O=C(NCC1N(CC)CCC1)C=2C=C(C(N)=CC2OS(=O)(=O)O)S(=O)(=O)CC	0.96774	0.09677
NS00000732	Amisulpride-met 23 -449	O=C(NCC1N(CC)CCC1)C=2C=C(C(=CC2OC)NS(=O)(=O)O)S(=O)(=O)CC	0.96774	0.09677
NS00000733	Potassium (2-bromo-1,3-thiazol-5-yl)(trifluoro)borate(1-)	O=C(NCC1N(CC)CCC1OS(=O)(=O)O)C=2C=C(C(N)=CC2OC)S(=O)(=O)CC	0.96774	0.09677
NS00000734	1,4-dibenzhydrylpiperazine	O=C(NCC1N(CC)CCC1)C=2C=C(C(=CC2OC)N(C(=O)C)S(=O)(=O)O)S(=O)(=O)CC	0.96774	0.09677
NS00000735	Amisulpride-met 26 -503	O=C(NCC1N(CC)CCC1)C=2C=C(C(N)=CC2OC3OC(O)C(O)C(O)C3O)S(=O)(=O)CC	0.89552	0.34328
NS00000736	Amisulpride-met 27 -531	O=C(O)C1OC(OC=2C=C(N)C(=CC2C(=O)NCC3N(CC)CCC3)S(=O)(=O)CC)C(O)C(O)C1O	0.89552	0.34328
NS00000738	Amisulpride-met 29 -533	O=C(NCC1N(CC)CCC1)C=2C=C(C(N)=C(OC3OC(O)C(O)C(O)C3O)C2OC)S(=O)(=O)CC	0.89552	0.34328
NS00000739	Amisulpride-met 30 -543	O=C(NCC1N(CC)CCC1)C=2C=C(C(=CC2OC)NC3OC(C(=O)O)C(=O)C(O)C3O)S(=O)(=O)CC	0.96774	0.09677
NS00000741	Amisulpride-met 32 -545	O=C(O)C1OC(NC2=CC(OC)=C(C=C2S(=O)(=O)CC)C(=O)NCC3N(CC)CCC3)C(O)C(O)C1O	0.89552	0.34328
NS00000743	Amisulpride-met 34 -561	O=C(O)C1OC(OC=2C(OC)=C(C=C(C2N)S(=O)(=O)CC)C(=O)NCC3N(CC)CCC3)C(O)C(O)C1O	0.89552	0.34328
NS00000745	Amisulpride-met 36 -587	O=C(NCC1N(CC)CCC1)C=2C=C(C(=CC2OC)N(C(=O)C)C3OC(C(=O)O)C(O)C(O)C3O)S(=O)(=O)CC	0.89552	0.34328
NS00000746	Amisulpride-met 37 -602	O=C(O)CNC(=O)C1OC(NC2=CC(OC)=C(C=C2S(=O)(=O)CC)C(=O)NCC3N(CC)CCC3)C(O)C(O)C1O	0.89552	0.34328
NS00000748	Amisulpride-met 39 -625	O=C(O)C1OC(NC2=CC(OC)=C(C=C2S(=O)(=O)CC)C(=O)NCC3N(CC)CCC3)C(OS(=O)(=O)O)C(O)C1O	0.96774	0.09677
NS00000750	Amisulpride-met 41 -674	O=C(O)CCC(NC(=O)C1OC(NC2=CC(OC)=C(C=C2S(=O)(=O)CC)C(=O)NCC3N(CC)CCC3)C(O)C(O)C1O)C(=O)O	0.89552	0.34328
NS00000752	Amisulpride-met 43 -692	O=C(O)CNC(=O)C(NC(=O)CCC(N)C(=O)O)CSC1C(=C(N)C=C(OC)C1(O)C(=O)NCC2N(CC)CCC2)S(=O)(=O)CC	0.89552	0.34328
NS00000753	Amisulpride-met 44 -693	O=C(O)C1OC(NC2=CC(OC)=C(C=C2S(=O)(=O)CC)C(=O)NCC3N(CC)CCC3)C(OC4OC(O)C(O)C(O)C4O)C(O)C1O	0.89552	0.34328
NS00000755	Amisulpride-met 46 -721	O=C(O)C1OC(OC2C(O)C(O)C(OC2NC3=CC(OC)=C(C=C3S(=O)(=O)CC)C(=O)NCC4N(CC)CCC4)C(=O)O)C(O)C(O)C1O	0.89552	0.34328
NS00000758	Atenolol met 4 - 223	O=CC(O)COC1=CC=C(C=C1)CC(=O)N	0.74719	0.7711
NS00000759	Atenolol met 6 - 264	O=C(N)CC1=CC=C(OCC(=O)CNC(C)C)C=C1	0.74719	0.7711
NS00000760	2-(4-Bromophenyl)-5-(prop-1-en-2-yl)-1,3,4-oxadiazole	BrC=1C=CC(=CC1)C2=NN=C(O2)C(=C)C	0.74719	0.7711
NS00000761	Atenolol met 9 - 280	O=C(N)CC1=CC=C(OCC(O)CNC(C)C)C(O)=C1	0.74719	0.7711
NS00000762	Atenolol met 10 - 282	O=C(N)CC1=CC=C(OCC(O)CNC(C)C)C=C1O	0.74719	0.7711
NS00000763	Atenolol met 11 - 283	O=C(O)CC1=CC=C(OCC(O)CNC(C)C)C(O)=C1	0.74719	0.7711
NS00000764	Thieno(2,3-b)thiophene, 2,5-dibromo-	BrC=1SC=2SC(Br)=CC2C1	0.09402	0.96581
NS00000765	Atenolol met 13 - 300	O=C(N)CC1=CC=C(OCC(O)CNC(C)C)C(O)C1O	0.87307	0.47833
NS00000766	Atenolol met 14 - 324	O=C(O)CNC(=O)CC1=CC=C(OCC(O)CNC(C)C)C=C1	0.87307	0.47833
NS00000767	3-(2-Bromophenyl)-5-(3-nitrophenyl)-1,2,4-oxadiazole	O=[N+]([O-])C1=CC=CC(=C1)C2=NC(=NO2)C=3C=CC=CC3Br	0.09402	0.96581
NS00000768	Atenolol met 16 - 347	O=C(O)CC1=CC=C(OCC(OS(=O)(=O)O)CNC(C)C)C=C1	0.87307	0.47833
NS00000769	Atenolol met 17 - 362	O=C(N)CC1=CC=C(OCC(O)CNC(C)COS(=O)(=O)O)C=C1	0.96774	0.09677
NS00000770	Atenolol met 18 - 440	O=C(O)C1OC(OC(COC2=CC=C(C=C2)CC(=O)N)CNC(C)C)C(O)C(=O)C1O	0.96774	0.09677
NS00000771	Atenolol met 19 - 442	O=C(O)C1OC(OC(COC2=CC=C(C=C2)CC(=O)N)CNC(C)C)C(O)C(O)C1O	0.89552	0.34328
NS00000772	Atenolol met 20 - 443	O=C(O)CC1=CC=C(OCC(OC2OC(C(=O)O)C(O)C(O)C2O)CNC(C)C)C=C1	0.89552	0.34328
NS00000773	Atenolol met 21 - 458	O=C(O)C1OC(OC2=CC(OCC(O)CNC(C)C)=CC=C2CC(=O)N)C(O)C(O)C1O	0.89552	0.34328
NS00000774	Atenolol met 22 - 499	O=C(O)CNC(=O)C1OC(OC(COC2=CC=C(C=C2)CC(=O)N)CNC(C)C)C(O)C(O)C1O	0.89552	0.34328
NS00000775	Atenolol met 23 - 522	O=C(O)C1OC(OC(COC2=CC=C(C=C2)CC(=O)N)CNC(C)C)C(O)C(O)C1OS(=O)(=O)O	0.89552	0.34328
NS00000776	Atenolol met 24 - 571	O=C(O)CCC(NC(=O)C1OC(OC(COC2=CC=C(C=C2)CC(=O)N)CNC(C)C)C(O)C(O)C1O)C(=O)O	0.89552	0.34328
NS00000777	Atenolol met 25 - 589	O=C(O)CNC(=O)C(NC(=O)CCC(N)C(=O)O)CSC1C=C(OCC(O)CNC(C)C)C=CC1(O)CC(=O)N	0.89552	0.34328
NS00000778	Atenolol met 26 - 618	O=C(O)C1OC(OC2C(O)C(O)C(OC2C(=O)O)OC(COC3=CC=C(C=C3)CC(=O)N)CNC(C)C)C(O)C(O)C1O	0.89552	0.34328
NS00000779	Clarithromycin met 1 -731	O=C1OC(CC)C(O)(C(=O)C(C(=O)C(C)CC(OC)(C)C(OC2OC(C)CC(NC)C2O)C(C)C(OC3OC(C)C(O)C(OC)(C)C3)C1C)C)C	0.96774	0.09677
NS00000780	N-Desmethyl Clarithromycin (Clarithromycin met 2 -733)	O=C1OC(CC)C(O)(C)C(O)C(C(=O)C(C)CC(OC)(C)C(OC2OC(C)CC(NC)C2O)C(C)C(OC3OC(C)C(O)C(OC)(C)C3)C1C)C	0.96774	0.09677
NS00000781	PUBCHEM_71315393 (Clarithromycin impurity H)	O=CN(C)C1CC(OC(OC2C(C)C(OC3OC(C)C(O)C(OC)(C)C3)C(C(=O)OC(CC)C(O)(C)C(O)C(C(=O)C(C)CC2(OC)C)C)C)C1O)C	0.96774	0.09677
NS00000782	Clarithromycin met 4 -745	O=C1OC(CC)C(O)(C)C(O)C(C(=O)C(C)CC(OC)(C)C(OC2OC(C)CC(N(C)C)C2O)C(C)C(OC3OC(C(=O)C(OC)(C)C3)C)C1C)C	0.96774	0.09677
NS00000783	Clarithromycin met 5 -749	O=C1OC(CC)C(O)(C)C(O)C(C(=O)C(C)CC(OC)(C)C(OC2OC(C)CC(NC)C2O)C(CO)C(OC3OC(C)C(O)C(OC)(C)C3)C1C)C	0.96774	0.09677
NS00000784	Clarithromycin met 6 -761	O=C1OC(CC)C(O)(C)C(O)C(C(=O)C(O)(C)CC(OC)(C)C(OC2OC(C)CC(N(C)C)C2O)C(C)C(OC3OC(C(=O)C(OC)(C)C3)C)C1C)C	0.96774	0.09677
NS00000785	Clarithromycin met 7 -763	O=C1OC(CC)C(O)(C)C(O)C(C(=O)C(C)CC(OC)(C)C(OC2OC(C)CC(N(C)C)C2O)C(C)C(OC3OC(C)C(O)C(OC)(C)C3)C1(O)C)C	0.96774	0.09677
NS00000786	Clarithromycin met 8 -779	O=C1OC(CC)C(O)(C)C(O)C(C(=O)C(C)CC(OC)(C)C(OC2OC(C)CC(N(C)CO)C2O)C(C)C(OC3OC(C)C(O)C(OC)(C)C3)C1(O)C)C	0.96774	0.09677
NS00000787	PUBCHEM_71314812 (Clarithromycin Impurity G)	O=C1OC(CC)C(O)(C)C(O)C(C(=NOC)C(C)CC(OC)(C)C(OC2OC(C)CC(N(C)C)C2O)C(C)C(OC3OC(C)C(O)C(OC)(C)C3)C1C)C	0.89552	0.34328
NS00000788	PUBCHEM_71315393	O=C1OC(CC)C(OS(=O)(=O)O)(C)C(O)C(C(=O)C(C)CC(OC)(C)C(OC2OC(C)CC(C2=O)N(C)C)C(C)C(OC3OC(C)C(O)C(OC)(C)C3)C1C)C	0.96774	0.09677
NS00000789	Clarithromycin met 11 -843	O=C1OC(CCOS(=O)(=O)O)C(O)(C)C(O)C(C(=O)C(C)CC(OC)(C)C(OC2OC(C)CC(N(C)C)C2O)C(C)C(OC3OC(C)C(O)C(OC)(C)C3)C1C)C	0.96774	0.09677
NS00000790	Clarithromycin met 12 -893	O=C1OC(CC)C(OC2OC(O)C(O)C(O)C2O)(C)C(O)C(C(=O)C(C)CC(OC)(C)C(OC3OC(C)CC(N(C)C)C3O)C(C)C(OC4OC(C(=O)C(OC)(C)C4)C)C1C)C	0.96774	0.09677
NS00000791	Clarithromycin met 13 -911	O=C1OC(CC)C(O)(C)C(O)C(C(=O)C(C)CC(OC)(C)C(OC2OC(C)CC(N(C)C)C2O)C(C)C(OC3OC(C)C(O)C(OC)(C)C3)C1COC4OC(O)C(O)C(O)C4O)C	0.89552	0.34328
NS00000792	Clarithromycin met 14 -921	O=C(O)C1OC(OC2(C(=O)C(C(=O)C(C)CC(OC)(C)C(OC3OC(C)CC(N(C)C)C3O)C(C)C(OC4OC(C)C(O)C(OC)(C)C4)C(C(=O)OC2CC)C)C)C)C(O)C(O)C1O	0.89552	0.34328
NS00000794	Clarithromycin met 16 -939	O=C(O)C1OC(OCC2C(=O)OC(CC)C(O)(C)C(O)C(C(=O)C(C)CC(OC)(C)C(OC3OC(C)CC(N(C)C)C3O)C(C)C2OC4OC(C)C(O)C(OC)(C)C4)C)C(O)C(O)C1O	0.89552	0.34328
NS00000796	Imidodicarbonimidic diamide	N=C(N)NC(=N)N	0.84884	0.53488
NS00000797	1-Methylbiguanide	N=C(N)NC(=N)NC	0.84884	0.53488
NS00000798	1-(diaminomethylidene)-2-(hydroxymethyl)guanidine (Metformin met 3 - 131)	N=C(N)NC(=N)NCO	0.74719	0.7711
NS00000799	Metformin met 4 - 145	N=C(N)NC(=N)N(C)CO	0.74719	0.7711
NS00000800	5-methoxy-3-methyl-1H-indole	N=C(N)NC(=N)N(CO)CO	0.74719	0.7711
NS00000801	2-Chloro-6-(4-chlorophenyl)pyrazine	O=S(=O)(O)OCN(C(=N)NC(=N)N)C	0.93651	0.33333
NS00000802	Nicotine met 2-164	OC1=CN=CC(=C1)C2NCCC2	0.74719	0.7711
NS00000803	Nicotine met 3-166	O=CC(=CC=CN)C1NCCC1	0.74719	0.7711
NS00000804	Nicotine met 4-176	O=C1CN(C)C(C=2C=NC=CC2)C1	0.84884	0.53488
NS00000805	3-Chloro-2H-indazole-5-carbonitrile	OC1CN(C)C(C=2C=NC=CC2)C1	0.74719	0.7711
NS00000806	Nicotine met 6-180	O=CC(=CC=CN)C1N(C)CCC1	0.84884	0.53488
NS00000807	2-Methoxy-5-(1-methyl-2-pyrrolidinyl)pyridine (Nicotine met 7-192)	N=1C=C(C=CC1OC)C2N(C)CCC2	0.75	0.84615
NS00000808	Nicotine met 8-194	OC1=NC=C(O)C=C1C2N(C)CCC2	0.74719	0.7711
NS00000809	Nicotine met 9-196	O=CC(=CC=CN)C1N(C)C(O)CC1	0.74719	0.7711
NS00000810	Nicotine met 10-258	O=S(=O)(O)OC1=CN=CC(=C1)C2N(C)CCC2	0.93651	0.33333
NS00000811	Nicotine met 11-325	O=C(O)C1OC(C(O)C(O)C1O)[N]2(Cl)CCCC2C=3C=NC=CC3	0.87307	0.47833
NS00000812	Nicotine met 12-326	OC1OC(OC2=NC=C(C=C2)C3N(C)CCC3)C(O)C(O)C1O	0.87307	0.47833
NS00000815	Nicotine met 15-354	O=C(O)C1OC(OC2=NC=C(C=C2)C3N(C)CCC3)C(O)C(O)C1O	0.87307	0.47833
NS00000821	Nicotine met 21-485	O=C(O)CNC(=O)C(NC(=O)CCC(N)C(=O)O)CSC1C=CN=CC1(O)C2N(C)CCC2	0.89552	0.34328
NS00000825	Niflumic acid met 6 -178	O=C(O)C1OCC(O)C(O)C1O	0.74719	0.7711
NS00000826	Niflumic acid met 7 -194	O=C(O)C1OC(O)C(O)C(O)C1O	0.74719	0.7711
NS00000827	N-[3-(Trifluoromethyl)phenyl]pyridin-2-amine	FC(F)(F)C=1C=CC=C(C1)NC2=NC=CC=C2	0.95455	0.04545
NS00000828	Niflumic acid met 9 -254	FC(F)(F)C=1C=CC=C(C1)NC2=NC=C(O)C=C2	0.74719	0.7711
NS00000829	Niflumic acid met 10 -256	O=CC=CC=C(N)NC1=CC=CC(=C1)C(F)(F)F	0.74719	0.7711
NS00000830	Niflumic acid met 11 -280	O=C(N(C1=NC=CC=C1)C2=CC=CC(=C2)C(F)(F)F)C	0.74719	0.7711
NS00000831	Niflumic acid met 12 -298	O=C(O)C1=CC=CN=C1NC2=CC(=CC(=O)C2)C(F)(F)F	0.74719	0.7711
NS00000832	Niflumic acid met 13 -300	O=CC=CC(C(=O)O)=C(N)NC1=CC=CC(=C1)C(F)(F)F	0.74719	0.7711
NS00000833	Niflumic acid met 14 -314	O=C(O)C1=CC=C(O)N=C1NC2=CC(O)=CC(=C2)C(F)(F)F	0.74719	0.7711
NS00000834	Niflumic acid met 15 -316	O=CC=CC(C(=O)O)=C(N)NC1=CC(O)=CC(=C1)C(F)(F)F	0.74719	0.7711
NS00000835	3-Bromo-5-(chlorosulfonyl)-2-fluorobenzoic acid	O=C(O)C1=CC(=CC(Br)=C1F)S(=O)(=O)Cl	0.74719	0.7711
NS00000836	2'-Iodo[1,1'-biphenyl]-3-carboxylic acid	O=C(O)C1=CC=CC(=C1)C=2C=CC=CC2I	0.74719	0.7711
NS00000837	Niflumic acid met 18 -339	O=C(O)CNC(=O)C1=CC=CN=C1NC2=CC=CC(=C2)C(F)(F)F	0.87307	0.47833
NS00000838	5-Bromo-2-(4,4,5,5-tetramethyl-1,3,2-dioxaborolan-2-yl)-1H-indole	BrC=1C=CC=2NC(=CC2C1)B3OC(C)(C)C(O3)(C)C	0.74719	0.7711
NS00000839	Niflumic acid met 20 -342	O=CC=CC(C(=O)O)=C(N)N(C(=O)C)C1=CC=CC(=C1)C(F)(F)F	0.87307	0.47833
NS00000840	Niflumic acid met 21 -355	O=C(O)CNC(=O)C1=CC=CN=C1NC2=CC(O)=CC(=C2)C(F)(F)F	0.87307	0.47833
NS00000841	Niflumic acid met 22 -357	O=CC=CC(C(=O)NCC(=O)O)=C(N)NC1=CC=CC(=C1)C(F)(F)F	0.87307	0.47833
NS00000842	Niflumic acid met 23 -362	O=C(O)C1=CC=CN=C1N(C2=CC=CC(=C2)C(F)(F)F)S(=O)(=O)O	0.87307	0.47833
NS00000843	Niflumic acid met 24 -378	O=C(O)C1=CC=CN=C1NC2=CC(OS(=O)(=O)O)=CC(=C2)C(F)(F)F	0.87307	0.47833
NS00000845	1-tert-Butyl 3-ethyl 4-(4,4,5,5-tetramethyl-1,3,2-dioxaborolan-2-yl)-5,6-dihydropyridine-1,3(2H)-dicarboxylate	O=C(OCC)C1=C(B2OC(C)(C)C(O2)(C)C)CCN(C(=O)OC(C)(C)C)C1	0.74719	0.7711
NS00000846	tert-Butyl 6-chloro-3-(4,4,5,5-tetramethyl-1,3,2-dioxaborolan-2-yl)-1H-indole-1-carboxylate	O=C(OC(C)(C)C)N1C=C(B2OC(C)(C)C(O2)(C)C)C=3C=CC(Cl)=CC31	0.74719	0.7711
NS00000847	Niflumic acid met 28 -404	O=C(OS(=O)(=O)O)C1=CC=CN=C1N(C(=O)C)C2=CC=CC(=C2)C(F)(F)F	0.87307	0.47833
NS00000848	Niflumic acid met 29 -409	O=C(O)C=CC(NC(=O)C1=CC=CN=C1NC2=CC=CC(=C2)C(F)(F)F)C(=O)O	0.87307	0.47833
NS00000849	1,1',1''-[2-(4-Bromophenyl)ethene-1,1,2-triyl]tribenzene	O=C(O)CCC(NC(=O)C1=CC=CN=C1NC2=CC=CC(=C2)C(F)(F)F)C(=O)O	0.87307	0.47833
NS00000850	Niflumic acid met 31 -419	O=C(OS(=O)(=O)O)CNC(=O)C1=CC=CN=C1NC2=CC=CC(=C2)C(F)(F)F	0.96774	0.09677
NS00000851	Niflumic acid met 32 -427	O=C(O)CCC(NC(=O)C1=CC(O)=CN=C1NC2=CC=CC(=C2)C(F)(F)F)C(=O)O	0.89552	0.34328
NS00000852	Niflumic acid met 33 -429	O=CC=CC(C(=O)NC(C(=O)O)CCC(=O)O)=C(N)NC1=CC=CC(=C1)C(F)(F)F	0.89552	0.34328
NS00000853	Niflumic acid met 34 -441	O=C(OS(=O)(=O)O)C1=CC=CN=C1N(C2=CC=CC(=C2)C(F)(F)F)S(=O)(=O)O	0.96774	0.09677
NS00000854	Niflumic acid met 35 -453	O=C(O)CCC(NC(=O)C1=CC=CN=C1N(C(=O)C)C2=CC=CC(=C2)C(F)(F)F)C(=O)O	0.89552	0.34328
NS00000855	Niflumic acid met 36 -456	O=C(O)C1OC(OC(=O)C2=CC=CN=C2NC3=CC=CC(=C3)C(F)(F)F)C(O)C(O)C1=O	0.96774	0.09677
NS00000856	Niflumic acid met 37 -468	O=C(O)CNC(=O)C(NC(=O)C1=CC=CN=C1NC2=CC=CC(=C2)C(F)(F)F)CCC(=O)O	0.89552	0.34328
NS00000857	Niflumic acid met 38 -474	O=C(O)C1=CC=CN=C1NC2=CC(OC3OC(C(=O)O)C(O)C(O)C3O)=CC(=C2)C(F)(F)F	0.89552	0.34328
NS00000858	9,9-bis(4-bromophenyl)fluorene	BrC1=CC=C(C=C1)C2(C3=CC=C(Br)C=C3)C=4C=CC=CC4C=5C=CC=CC52	0.87307	0.47833
NS00000859	Niflumic acid met 40 -491	O=C(O)CCC(NC(=O)C1=CC=CN=C1NC2=CC=CC(=C2)C(F)(F)F)C(=O)OS(=O)(=O)O	0.89552	0.34328
NS00000860	Niflumic acid met 41 -500	O=C(O)C1OC(OC(=O)C2=CC=CN=C2N(C(=O)C)C3=CC=CC(=C3)C(F)(F)F)C(O)C(O)C1O	0.96774	0.09677
NS00000861	Niflumic acid met 42 -515	O=C(O)C1OC(OC(=O)CNC(=O)C2=CC=CN=C2NC3=CC=CC(=C3)C(F)(F)F)C(O)C(O)C1O	0.89552	0.34328
NS00000862	Niflumic acid met 43 -538	O=C(O)C1OC(OC(=O)C2=CC=CN=C2NC3=CC=CC(=C3)C(F)(F)F)C(O)C(OS(=O)(=O)O)C1O	0.96774	0.09677
NS00000863	Niflumic acid met 44 -540	O=C(O)CCC(NC(=O)C(NC(=O)C1=CC=CN=C1NC2=CC=CC(=C2)C(F)(F)F)CCC(=O)O)C(=O)O	0.89552	0.34328
NS00000864	Niflumic acid met 45 -587	O=C(O)CCC(NC(=O)C1=CC=CN=C1NC2=CC=CC(=C2)C(F)(F)F)C(=O)OC3OC(C(=O)O)C(O)C(O)C3O	0.89552	0.34328
NS00000865	Niflumic acid met 46 -605	O=C(O)C1=CC=CN=C1NC=2C=CC(SCC(NC(=O)CCC(N)C(=O)O)C(=O)NCC(=O)O)C(O)(C2)C(F)(F)F	0.89552	0.34328
NS00000866	Niflumic acid met 47 -634	O=C(O)C1OC(OC(=O)C2OC(OC(=O)C3=CC=CN=C3NC4=CC=CC(=C4)C(F)(F)F)C(O)C(O)C2O)C(O)C(O)C1O	0.96774	0.09677
NS00000867	Niflumic acid TP 48 (neg)	O=C(O)C=C(C=C(C(=O)O)C(F)(F)F)NC1=NC=CC=C1C(=O)O	0.89552	0.34328
NS00000868	Niflumic acid TP 49 (neg)	O=C(O)C1=CC(O)=C(O)N=C1NC2=CC=CC(=C2)C(F)(F)F	0.74719	0.7711
NS00000869	Niflumic acid TP 50 (neg)	O=C(O)C(=O)CC(=C)C(F)(F)F	0.95455	0.04545
NS00000870	Niflumic acid TP 51 (neg)	O=C(O)NC1=NC=CC=C1C(=O)O	0.74719	0.7711
NS00000871	Niflumic acid TP 52 (neg)	O=C(O)C(=O)CC(=C)NC1=NC=CC=C1C(=O)O	0.74719	0.7711
NS00000872	Ranitidine met 1 -117	O=N(=O)C=C(N)NC	0.56	0.88
NS00000873	2-(4-Fluoroanilino)pyridine-4-carbonitrile	N#CC=1C=CN=C(C1)NC2=CC=C(F)C=C2	0.74719	0.7711
NS00000874	Ranitidine met 3 -285	O=CC=1OC(=CC1)CSCCNC(=CN(=O)=O)NC	0.74719	0.7711
NS00000875	5-Bromo-3-nitro-2-(piperidin-1-yl)pyridine	O=[N+]([O-])C1=CC(Br)=CN=C1N2CCCCC2	0.74719	0.7711
NS00000876	Ranitidine-S-oxide	O=N(=O)C=C(NC)NCCSCC=1OC(=CC1)CNC	0.74719	0.7711
NS00000877	Ranitidine met 6 -316	O=N(=O)C=C(NC)NCCS(=O)CC=1OC(=CC1)CNC	0.74719	0.7711
NS00000878	Ranitidine met 7 -330	O=N(=O)C=C(NC)NC(O)CSCC=1OC(=CC1)CN(C)C	0.74719	0.7711
NS00000879	3-(2-Bromophenyl)-5-(3-nitrophenyl)-1,2,4-oxadiazole	O=N(=O)C=C(NC)NCCS(=O)(=O)CC=1OC(=CC1)CN(C)C	0.74719	0.7711
NS00000880	Ranitidine met 9 -410	O=N(=O)C=C(NC)NCCSCC=1OC(=CC1)CN(C)COS(=O)(=O)O	0.96774	0.09677
NS00000890	N-[2-[[5-[(dimethylamino)methyl]furan-2-yl]methylsulfanyl]ethyl]-2-nitroacetamide (Ranitidine TP 19)	O=C(NCCSCC=1OC(=CC1)CN(C)C)CN(=O)=O	0.74719	0.7711
NS00000891	Ranitidine TP 20	O=N(=O)CC(NC)NCCS(=O)CC=1OC(=CC1)CN(C)C	0.74719	0.7711
NS00000892	Ranitidine TP 22	O=CC=1OC(=CC1)CSCCNC(N)=CN(=O)=O	0.74719	0.7711
NS00000893	Ranitidine TP 23	O=CCS(=O)CC=1OC(=CC1)CN(C)C	0.74719	0.7711
NS00000894	Ranitidine TP 25	O=CC=1OC(=CC1)CS(=O)CCNC(=CN(=O)=O)NC	0.74719	0.7711
NS00000895	Ranitidine TP 26	O=CC=1OC(=CC1)CSCCNC(NC)CN(=O)=O	0.74719	0.7711
NS00000896	Ranitidine TP 27	O=N(=O)C=C(N)NCCSCC=1OC(=CC1)CNC	0.74719	0.7711
NS00000897	Ranitidine TP 28	O=N(=O)CC(N)NCCSCC=1OC(=CC1)CN(C)C	0.74719	0.7711
NS00000898	Ranitidine TP 29	O=N(=O)CC(NC)NCCSCC=1OC(=CC1)CN(C)C	0.74719	0.7711
NS00000899	Ethene-1,1-diamine, 2-nitro-	O=N(=O)C=C(N)N	0.56	0.88
NS00000900	N-Methylnitroacetamide	O=C(NC)CN(=O)=O	0.56	0.88
NS00000901	Ranitidine TP 32	O=N(=O)CC(N)NC	0.75	0.84615
NS00000902	Ranitidine TP 33	O=CCNC(N)=CN(=O)=O	0.56	0.88
NS00000903	Ranitidine TP 34	O=N(=O)C=C(N)NCCS	0.56	0.88
NS00000904	Ranitidine TP 35	O=N(=O)C=C(NC)NCC	0.56	0.88
NS00000905	Ranitidine TP 36	O=N(=O)C=C(NC)NCCS	0.56	0.88
NS00000906	Ranitidine TP 37	O=CCNC(NC)CN(=O)=O	0.84884	0.53488
NS00000907	Ranitidine TP 38	O=N(=O)CC(NC)NCCS	0.84884	0.53488
NS00000908	Ranitidine TP 39	O=CCNC(=CN(=O)=O)NC	0.56	0.88
NS00000909	Ranitidine TP 40	O=CC=1OC(=CC1)CS	0.56	0.88
NS00000910	Ranitidine TP 41	SCC=1OC(=CC1)CNC	0.75	0.84615
NS00000911	Ranitidine TP 42	O=CC=1OC(=CC1)CNC	0.75	0.84615
NS00000912	5-[(Dimethylamino)methyl]furan-2-carboxylic acid (Ranitidine TP 43(neg))	O=C(O)C=1OC(=CC1)CN(C)C	0.74719	0.7711
NS00000913	Ranitidine TP 44	O=CC=1OC(=CC1)CN(C)C	0.75	0.84615
NS00000914	2-N,N-Dimethylaminomethyl-5-methylfuran	O1C(=CC=C1CN(C)C)C	0.4375	0.75
NS00000915	{5-[(Dimethylamino)methyl]furan-2-yl}methanethiol	SCC=1OC(=CC1)CN(C)C	0.75	0.84615
NS00000916	Ranitidine TP 47	O=CCSCC=1OC(=CC1)CNC	0.74719	0.7711
NS00000917	Ranitidine TP 48 (neg)	O=C(O)CSCC=1OC(=CC1)CN(C)C	0.74719	0.7711
NS00000918	Ranitidine TP 49 (neg)	O=N(=O)C=C(NC)NCCS(=O)O	0.74719	0.7711
NS00000919	Ranitidine-S-oxide	O=S(O)CC=1OC(=CC1)CN(C)C	0.74719	0.7711
NS00000920	Ranitidine TP 52(neg)	O=C(O)CNC(=CN(=O)=O)NC	0.74719	0.7711
NS00000921	Ranitidine TP 53 (neg)	O=C(O)C=1OC(=CC1)CSCCNC(=CN(=O)=O)NC	0.89552	0.34328
NS00000922	Tramadol met 1 -234	O=CC1CCCCC1(O)C=2C=CC=C(OC)C2	0.74719	0.7711
NS00000923	Tramadol met 4 -265	OC1=CC=C(O)C(=C1)C2(O)CCCCC2CN(C)C	0.74719	0.7711
NS00000924	Tramadol met 5 -277	O=C1CCCC(O)(C=2C=CC=C(OC)C2)C1CN(C)C	0.74719	0.7711
NS00000925	Tramadol met 6 -279	O=C1C(=CC(OC)=CC1)C2(O)CCCCC2CN(C)C	0.74719	0.7711
NS00000926	Tramadol met 7 -295	OC1=CC=C(OC)C=C1C2(O)CC(O)CCC2CN(C)C	0.74719	0.7711
NS00000927	Tramadol met 8 -297	OC1C=C(OC)C=C(C1O)C2(O)CCCCC2CN(C)C	0.74719	0.7711
NS00000928	Tramadol met 9 -329	O=S(=O)(O)OC1=CC=CC(=C1)C2(O)CCCCC2CN(C)C	0.93651	0.33333
NS00000929	Tramadol met 10 -343	O=S(=O)(O)OC1(C=2C=CC=C(OC)C2)CCCCC1CN(C)C	0.93651	0.33333
NS00000930	Tramadol met 11 -359	O=S(=O)(O)OC1(C=2C=CC=C(OC)C2)CCC(O)CC1CN(C)C	0.87307	0.47833
NS00000931	Tramadol met 12 -425	O=C(O)C1OC(OC2(C=3C=CC=C(O)C3)CCCCC2CN(C)C)C(O)C(O)C1O	0.89552	0.34328
NS00000933	Tramadol met 14 -437	O=C(O)C1OC(OC2(C=3C=CC=C(OC)C3)CCCCC2CN(C)C)C(=O)C(O)C1O	0.87307	0.47833
NS00000935	Tramadol met 16 -439	O=C(O)C1OC(OC2(C=3C=CC=C(OC)C3)CCCCC2CN(C)C)C(O)C(O)C1O	0.87307	0.47833
NS00000937	Tramadol met 18 -455	O=C(O)C1OC(OC2(C3=CC=C(O)C(OC)=C3)CCCCC2CN(C)C)C(O)C(O)C1O	0.89552	0.34328
NS00000939	Tramadol met 20 -496	O=C(O)CNC(=O)C1OC(OC2(C=3C=CC=C(OC)C3)CCCCC2CN(C)C)C(O)C(O)C1O	0.96774	0.09677
NS00000941	Tramadol met 22 -519	O=C(OS(=O)(=O)O)C1OC(OC2(C=3C=CC=C(OC)C3)CCCCC2CN(C)C)C(O)C(O)C1O	0.96774	0.09677
NS00000943	Tramadol met 24 -568	O=C(O)CCC(NC(=O)C1OC(OC2(C=3C=CC=C(OC)C3)CCCCC2CN(C)C)C(O)C(O)C1O)C(=O)O	0.89552	0.34328
NS00000945	Tramadol met 26 -586	O=C(O)CNC(=O)C(NC(=O)CCC(N)C(=O)O)CSC1C=C(OC)C=C(C1O)C2(O)CCCCC2CN(C)C	0.89552	0.34328
NS00000946	Tramadol met 27 -615	O=C(O)C1OC(OC(=O)C2OC(OC3(C=4C=CC=C(OC)C4)CCCCC3CN(C)C)C(O)C(O)C2O)C(O)C(O)C1O	0.96774	0.09677
NS00000949	Phenol, 3-[1-hydroxy-2-[(methylamino)methyl]cyclohexyl]-	OC1=CC=CC(=C1)C2(O)CCCCC2CNC	0.74719	0.7711
NS00000950	N,N,O-Tridesmethyl-tramadol	OC1=CC=CC(=C1)C2(O)CCCCC2CN	0.74719	0.7711
NS00000951	Tramadol TP 30	O=CC1(O)CCCCC1(O)C=2C=CC=C(OC)C2	0.74719	0.7711
NS00000952	Tramadol TP 31	O=CC1CCCCC1(O)C=2C=CC=C(O)C2	0.74719	0.7711
NS00000953	Tramadol TP 32	O=C(O)C1CCCCC1(O)C=2C=CC=C(OC)C2	0.74719	0.7711
NS00000954	Venlafaxine met 2-248	O=CC(C1=CC=C(OC)C=C1)C2(O)CCCCC2	0.74719	0.7711
NS00000955	5-(3,4-Dichlorophenyl)-3H-1,2-dithiole-3-thione	S=C1SSC(=C1)C=2C=CC(Cl)=C(Cl)C2	0.09402	0.96581
NS00000956	Venlafaxine met 6 -291	O=C1CCCC(O)(C1)C(C2=CC=C(OC)C=C2)CN(C)C	0.74719	0.7711
NS00000957	Venlafaxine met 7 -293	OC1=CC(=CC=C1OC)C(CN(C)C)C2(O)CCCCC2	0.74719	0.7711
NS00000958	Venlafaxine met 8 - 309	OCN(C)CC(C1=CC=C(OC)C=C1)C2(O)CCCC(O)C2	0.74719	0.7711
NS00000959	Venlafaxine met 9 - 311	OC1C(OC)=CC=C(C1O)C(CN(C)C)C2(O)CCCCC2	0.74719	0.7711
NS00000960	Venlafaxine met 10 -343	O=S(=O)(O)OC1(CCCCC1)C(C2=CC=C(O)C=C2)CN(C)C	0.93651	0.33333
NS00000961	Venlafaxine met 11 -357	O=S(=O)(O)OC1(CCCCC1)C(C2=CC=C(OC)C=C2)CN(C)C	0.93651	0.33333
NS00000962	Venlafaxine met 12 -373	O=S(=O)(O)OC1(CCCCC1)C(C2=CC=C(OC)C=C2)CN(C)CO	0.87307	0.47833
NS00000963	Venlafaxine met 13 -439	O=C(O)C1OC(OC2=CC=C(C=C2)C(CN(C)C)C3(O)CCCCC3)C(O)C(O)C1O	0.89552	0.34328
NS00000964	Venlafaxine met 14 -440	O=C(O)C1OC(C(O)C(O)C1O)[N](Cl)(C)CC(C2=CC=C(OC)C=C2)C3(O)CCCCC3	0.89552	0.34328
NS00000965	Venlafaxine met 15 -451	O=C(O)C1OC(OC2(CCCCC2)C(C3=CC=C(OC)C=C3)CN(C)C)C(O)C(=O)C1O	0.87307	0.47833
NS00000968	Venlafaxine met 18 -469	O=C(O)C1OC(OC2CCCC(O)(C2)C(C3=CC=C(OC)C=C3)CN(C)C)C(O)C(O)C1O	0.89552	0.34328
NS00000970	Venlafaxine met 20 -510	O=C(O)CNC(=O)C1OC(OC2(CCCCC2)C(C3=CC=C(OC)C=C3)CN(C)C)C(O)C(O)C1O	0.96774	0.09677
NS00000972	Venlafaxine met 22 -533	O=C(O)C1OC(OC2(CCCCC2)C(C3=CC=C(OC)C=C3)CN(C)C)C(OS(=O)(=O)O)C(O)C1O	0.96774	0.09677
NS00000974	Dat 582	O=C(O)CCC(NC(=O)C1OC(OC2(CCCCC2)C(C3=CC=C(OC)C=C3)CN(C)C)C(O)C(O)C1O)C(=O)O	0.89552	0.34328
NS00000975	Phenyl 2,4,6-tri-O-benzyl-3-O-prop-2-en-1-yl-1-thio-alpha-L-allopyranoside	O(CC=1C=CC=CC1)CC2OC(SC=3C=CC=CC3)C(OCC=4C=CC=CC4)C(OCC=C)C2OCC=5C=CC=CC5	0.87307	0.47833
NS00000976	Venlafaxine met 26 -600	O=C(O)CNC(=O)C(NC(=O)CCC(N)C(=O)O)CSC1C=C(OC)C=CC1(O)C(CN(C)C)C2(O)CCCCC2	0.89552	0.34328
NS00000977	Venlafaxine met 27 -629	O=C(O)C1OC(OC2C(O)C(OC(C(=O)O)C2O)OC3(CCCCC3)C(C4=CC=C(OC)C=C4)CN(C)C)C(O)C(O)C1O	0.89552	0.34328
NS00000980	Venlafaxine TP 30	O=C(O)C(C1=CC=C(OC)C=C1)C2(O)CCCCC2	0.74719	0.7711
NS00000981	Venlafaxine TP 31	O=CC(C1=CC=C(O)C=C1)C2(O)CCCCC2	0.74719	0.7711
NS00000982	Venlafaxine TP 32	O=CC(O)(C1=CC=C(OC)C=C1)C2(O)CCCCC2	0.74719	0.7711
NS00000983	3-Pyridinol	OC=1C=NC=CC1	0.13451	0.96814
NS00000984	Phenoxyacetic acid	O=C(O)COC=1C=CC=CC1	0.13451	0.96814
NS00000985	Dexpanthenol (Panthenol)	O=C(NCCCO)C(O)C(C)(C)CO	0.74719	0.7711
NS00000987	diglycol ether sulfate	O=S(=O)(O)OCCOCCOCCOCCO	0.93651	0.33333
NS00000988	14-hydroxy-3,6,9,12-tetraoxatetradecyl hydrogen sulfate (	O=S(=O)(O)OCCOCCOCCOCCOCCO	0.93651	0.33333
NS00000989	17-hydroxy-3,6,9,12,15-pentaoxaheptadecyl hydrogen sulfate	O=S(=O)(O)OCCOCCOCCOCCOCCOCCO	0.93651	0.33333
NS00000990	pentaglycol ether sulfate	O=S(=O)(O)OCCOCCOCCOCCOCCOCCOCCO	0.96774	0.09677
NS00000991	hexaglycol ether sulfate	O=S(=O)(O)OCCOCCOCCOCCOCCOCCOCCOCCO	0.96774	0.09677
NS00000992	heptaglycol ether sulfate	O=S(=O)(O)OCCOCCOCCOCCOCCOCCOCCOCCOCCO	0.96774	0.09677
NS00000993	octoglycol ether sulfate	O=S(=O)(O)OCCOCCOCCOCCOCCOCCOCCOCCOCCOCCO	0.96774	0.09677
NS00000994	nonaglycol ether sulfate	O=S(=O)(O)OCCOCCOCCOCCOCCOCCOCCOCCOCCOCCOCCO	0.96774	0.09677
NS00000995	decaglycol ether sulfate	O=S(=O)(O)OCCOCCOCCOCCOCCOCCOCCOCCOCCOCCOCCOCCO	0.96774	0.09677
NS00000996	undecaglycol ether sulfate	O=S(=O)(O)OCCOCCOCCOCCOCCOCCOCCOCCOCCOCCOCCOCCOCCO	0.96774	0.09677
NS00000997	dodecaglycol ether sulfate	O=S(=O)(O)OCCOCCOCCOCCOCCOCCOCCOCCOCCOCCOCCOCCOCCOCCO	0.96774	0.09677
NS00000998	4-(decan-5-yl)benzene-1-sulfonic acid	O=S(=O)(O)C1=CC=C(C=C1)C(CCCC)CCCCC	0.93651	0.33333
NS00000999	4-(undecan-5-yl)benzene-1-sulfonic acid	O=S(=O)(O)C1=CC=C(C=C1)C(CCCC)CCCCCC	0.93651	0.33333
NS00001000	4-(Dodecan-6-yl)benzene-1-sulfonic acid	O=S(=O)(O)C1=CC=C(C=C1)C(CCCCC)CCCCCC	0.93651	0.33333
NS00001001	5-(4-sulfophenyl)octanoic acid	O=C(O)CCCC(C1=CC=C(C=C1)S(=O)(=O)O)CCC	0.93651	0.33333
NS00001002	Pentaethylene glycol	OCCOCCOCCOCCOCCO	0.74719	0.7711
NS00001003	Hexaethylene glycol	OCCOCCOCCOCCOCCOCCO	0.74719	0.7711
NS00001004	3,6,9,12,15,18,21,24,27-Nonaoxanonacosane-1,29-diol	OCCOCCOCCOCCOCCOCCOCCOCCOCCOCCO	0.87307	0.47833
NS00001005	3,6,9,12,15,18,21,24,27,30-Decaoxadotriacontane-1,32-diol	OCCOCCOCCOCCOCCOCCOCCOCCOCCOCCOCCO	0.87307	0.47833
NS00001006	Dodecaethlene glycol (PEG-12)	OCCOCCOCCOCCOCCOCCOCCOCCOCCOCCOCCOCCO	0.96774	0.09677
NS00001007	3,6,9,12,15,18,21,24,27,30,33,36-Dodecaoxaoctatriacontane-1,38-diol	OCCOCCOCCOCCOCCOCCOCCOCCOCCOCCOCCOCCOCCO	0.96774	0.09677
NS00001008	3,6,9,12,15,18,21,24,27,30,33,36,39-Tridecaoxahentetracontane-1,41-diol	OCCOCCOCCOCCOCCOCCOCCOCCOCCOCCOCCOCCOCCOCCO	0.96774	0.09677
NS00001009	3,6,9,12,15,18,21,24,27,30,33,36,39,42-Tetradecaoxatetratetracontane-1,44-diol (PEG-15)	OCCOCCOCCOCCOCCOCCOCCOCCOCCOCCOCCOCCOCCOCCOCCO	0.96774	0.09677
NS00001010	3,6,9,12,15,18,21,24,27,30,33,36,39,42,45-Pentadecaoxaheptatetracontane-1,47-diol	OCCOCCOCCOCCOCCOCCOCCOCCOCCOCCOCCOCCOCCOCCOCCOCCO	0.96774	0.09677
NS00001011	PEG-17	OCCOCCOCCOCCOCCOCCOCCOCCOCCOCCOCCOCCOCCOCCOCCOCCOCCO	0.96774	0.09677
NS00001012	2,3',4,4'-Tetrabromodiphenyl ether	BrC1=CC=C(OC2=CC=C(Br)C(Br)=C2)C(Br)=C1	0.74719	0.7711
NS00001013	oxiran-2-ylmethyl 2,2-dimethylpropanoate	O=C(OCC1OC1)C(C)(C)C	0.13451	0.96814
NS00001014	Tiagabine	O=C(O)C1CN(CCC=C(C=2SC=CC2C)C=3SC=CC3C)CCC1	0.87307	0.47833
NS00001015	(3-Bromopropyl)benzene	BrCCCC=1C=CC=CC1	0.13451	0.96814
NS00001016	Bromochloro-5,5-dimethylimidazolidine-2,4-dione	O=C1NC(=O)C(N1)(CCl)CBr	0.74719	0.7711
NS00001017	1-(Bromomethyl)-3-phenoxybenzene	BrCC=1C=CC=C(OC=2C=CC=CC2)C1	0.74719	0.7711
NS00001018	1,4-Pentadien-3-ol, 3-methyl-1-(2,6,6-trimethyl-1-cyclohexen-1-yl)-	OC(C=C)(C=CC1=C(C)CCCC1(C)C)C	0.13451	0.96814
NS00001019	2-Chloro-3-{2-chloro-5-[4-(difluoromethyl)-3-methyl-5-oxo-4,5-dihydro-1H-1,2,4-triazol-1-yl]-4-fluorophenyl}propanoic acid	O=C(O)C(Cl)CC1=CC(=C(F)C=C1Cl)N2N=C(N(C2=O)C(F)F)C	0.74719	0.7711
NS00001020	Ethylene glycol diacetoacetate	O=C(OCCOC(=O)CC(=O)C)CC(=O)C	0.56	0.88
NS00001021	1-Propene-1,2,3-tricarboxylic acid (Aconitic acid)	O=C(O)C=C(C(=O)O)CC(=O)O	0.74719	0.7711
NS00001022	4-Nitrotoluene	O=N(=O)C1=CC=C(C=C1)C	0.13451	0.96814
NS00001023	Metaflumizone	N#CC1=CC=C(C=C1)CC(=NNC(=O)NC2=CC=C(OC(F)(F)F)C=C2)C3=CC=CC(=C3)C(F)(F)F	0.87307	0.47833
NS00001024	N-(2-Hydroxyethyl)acetamide	O=C(NCCO)C	0.13451	0.96814
NS00001026	2-Methylpent-2-enal	O=CC(=CCC)C	0.13451	0.96814
NS00001027	Menthol (DL-menthol)	OC1CC(C)CCC1C(C)C	0.13451	0.96814
NS00001028	7-Methylenepentadecane	C=C(CCCCCC)CCCCCCCC	0.13451	0.96814
NS00001029	Methyl 2-ethoxy-1-{[2'-(N'-hydroxycarbamimidoyl)[1,1'-biphenyl]-4-yl]methyl}-1H-benzimidazole-7-carboxylate	O=C(OC)C1=CC=CC=2N=C(OCC)N(C21)CC=3C=CC(=CC3)C=4C=CC=CC4C(=NO)N	0.87307	0.47833
NS00001030	FAME	O=C(O)CCC(NC(=O)C(NC(=O)C(NC(=O)C(N)CC=1C=CC=CC1)C)CCSC)C(=O)O	0.89552	0.34328
NS00001031	Methocarbamol	O=C(OCC(O)COC=1C=CC=CC1OC)N	0.74719	0.7711
NS00001032	tert-Butyl 3-oxobutanoate	O=C(OC(C)(C)C)CC(=O)C	0.13451	0.96814
NS00001033	Dipropylamine	N(CCC)CCC	0	1
NS00001034	N-(1-cyanocyclopentyl)pentanamide	N#CC1(NC(=O)CCCC)CCCC1	0.74719	0.7711
NS00001035	Platinum, ion (Pt2+)	O=CC1C=2C=CC=CC2NC3=CC=C(O)C=C31	0.74719	0.7711
NS00001036	Ceftibuten	O=C(O)C1=CCSC2N1C(=O)C2NC(=O)C(=CCC(=O)O)C=3N=C(SC3)N	0.89552	0.34328
NS00001037	Azaconazole	ClC1=CC=C(C(Cl)=C1)C2(OCCO2)CN3N=CN=C3	0.74719	0.7711
NS00001038	1H-Imidazole, 1-ethenyl-	N=1C=CN(C1)C=C	0.13451	0.96814
NS00001039	Amrinone	O=C1NC=C(C=C1N)C=2C=CN=CC2	0.74719	0.7711
NS00001041	Epofenonane	O(C1=CC=C(C=C1)CC)CCC(CC)CCC2OC2(C)CC	0.74719	0.7711
NS00001042	3-[3-(Prop-2-en-1-yl)hexa-2,5-dien-1-yl]oxolane-2,5-dione	O=C1OC(=O)C(C(C=CC)=CC)C1C=CC	0.74719	0.7711
NS00001043	4-(Chloromethyl)-5-methyl-2H-1,3-dioxol-2-one	O=C1OC(=C(O1)CCl)C	0.74719	0.7711
NS00001044	3,5-Dimethyl-1-hexyn-3-ol	C#CC(O)(C)CC(C)C	0.13451	0.96814
NS00001045	Methyl 3-[(2,2-dimethylbutanoyl)thio]propanoate, methyl 3-[(2,2-dimethylbutanoyl)sulfanyl]propanoate	O=C(OC)CCSC(=O)C(C)(C)CC	0.56	0.88
NS00001046	Homofenazine	FC(F)(F)C1=CC=C2SC=3C=CC=CC3N(C2=C1)CCCN4CCN(CCO)CCC4	0.87307	0.47833
NS00001047	5-Ethylidene-2-norbornene	C1=CC2CC(=CC)C1C2	0.13451	0.96814
NS00001048	1-Ethyl-1H-imidazole	N=1C=CN(C1)CC	0.13451	0.96814
NS00001049	2',4'-Dichloroacetophenone	O=C(C1=CC=C(Cl)C=C1Cl)C	0.13451	0.96814
NS00001050	Ethyl 2-methylbutyrate	O=C(OCC)C(C)CC	0.13451	0.96814
NS00001051	Codlelure	OCCCCCCCC=CC=CC	0.13451	0.96814
NS00001052	Chlorotrianisene	ClC(C1=CC=C(OC)C=C1)=C(C2=CC=C(OC)C=C2)C3=CC=C(OC)C=C3	0.74719	0.7711
NS00001053	4-(2-Aminoethyl)benzenesulfonamide	O=S(=O)(N)C1=CC=C(C=C1)CCN	0.74719	0.7711
NS00001054	N,N'-(4,6-Dichloropyrimidine-2,5-diyl)diformamide	O=CNC1=NC(Cl)=C(NC=O)C(Cl)=N1	0.74719	0.7711
NS00001055	2,3-Dimethylaniline	NC1=CC=CC(=C1C)C	0.13451	0.96814
NS00001056	Benzoic acid, 2-amino-3-chloro-, methyl ester	O=C(OC)C=1C=CC=C(Cl)C1N	0.13451	0.96814
NS00001057	1,2-Epoxytetradecane	O1CC1CCCCCCCCCCCC	0.13451	0.96814
NS00001058	(3R,3aR,6R,6aR)-6-[(4-{[4-(acryloyloxy)benzoyl]oxy}-3-methoxybenzoyl)oxy]hexahydrofuro[3,2-b]furan-3-yl 4-{[4-(acryloyloxy)benzoyl]oxy}-3-methoxybenzoate	O=C(OC1=CC=C(C=C1)C(=O)OC2=CC=C(C=C2OC)C(=O)OC3COC4C(OC(=O)C5=CC=C(OC(=O)C6=CC=C(OC(=O)C=C)C=C6)C(OC)=C5)COC34)C=C	0.96774	0.09677
NS00001059	3-Aminopropanol	OCCCN	0.4375	0.75
NS00001061	Chlorpromazine sulphoxide	O=S1C=2C=CC=CC2N(C3=CC(Cl)=CC=C31)CCCN(C)C	0.74719	0.7711
NS00001062	Phenol, 4,4'-[oxybis(2,1-ethanediylthio)]bis-	OC1=CC=C(SCCOCCSC2=CC=C(O)C=C2)C=C1	0.74719	0.7711
NS00001063	4-Amino-2-methylpyrimidine-5-carbonitrile	N#CC1=CN=C(N=C1N)C	0.56	0.88
NS00001064	Montelukast	O=C(O)CC1(CSC(C=2C=CC=C(C=CC=3N=C4C=C(Cl)C=CC4=CC3)C2)CCC=5C=CC=CC5C(O)(C)C)CC1	0.87307	0.47833
NS00001065	Benzenesulfonic acid, 4-[[1-[[(2-methylphenyl)amino]carbonyl]-2-oxopropyl]azo]-3-nitro-, calcium salt (2:1)	O=C(NC=1C=CC=CC1C)CC(=O)CN=NC2=CC=C(C=C2N(=O)=O)S(=O)(=O)O	0.96774	0.09677
NS00001066	Proxymetacaine	O=C(OCCN(CC)CC)C1=CC=C(OCCC)C(N)=C1	0.74719	0.7711
NS00001067	Peroxydicarbonic acid, bis(2-ethylhexyl) ester	O=C(OOC(=O)OCC(CC)CCCC)OCC(CC)CCCC	0.74719	0.7711
NS00001068	1-Propene	C=CC	0.13451	0.96814
NS00001069	Methyl 1-[(2'-cyano[1,1'-biphenyl]-4-yl)methyl]-2-ethoxy-1H-benzimidazole-7-carboxylate	N#CC=1C=CC=CC1C=2C=CC(=CC2)CN3C(=NC=4C=CC=C(C(=O)OC)C43)OCC	0.87307	0.47833
NS00001070	Trandolapril	O=C(O)C1N(C(=O)C(NC(C(=O)OCC)CCC=2C=CC=CC2)C)C3CCCCC3C1	0.87307	0.47833
NS00001071	Methanamine, N-(phenylmethylene)-	N(=CC=1C=CC=CC1)C	0.13451	0.96814
NS00001072	3-(Pyridinium-1-yl)propane-1-sulfonate	O=S(=O)(O)CCC[N+]=1C=CC=CC1	0.87307	0.47833
NS00001073	Isodecyl acrylate	O=C(OCCCCCCCC(C)C)C=C	0.13451	0.96814
NS00001074	Broquinaldol	BrC=1C=C(Br)C=2C=CC(=NC2C1O)C	0.74719	0.7711
NS00001075	[(1S)-endo]-(-)-Borneol	OC1CC2CCC1(C)C2(C)C	0.13451	0.96814
NS00001076	Methyl stearate	O=C(OC)CCCCCCCCCCCCCCCCC	0.74719	0.7711
NS00001077	Chlorzoxazone	O=C1OC2=CC=C(Cl)C=C2N1	0.74719	0.7711
NS00001078	2,4-Dimethylaniline	NC1=CC=C(C=C1C)C	0.13451	0.96814
NS00001079	1,2-Benzenediol, 4-[(4-methylphenyl)sulfonyl]-	O=S(=O)(C1=CC=C(C=C1)C)C2=CC=C(O)C(O)=C2	0.74719	0.7711
NS00001080	9-(9,10-dihydroacridin-9-yl)-9,10-dihydroacridine (VI)	C=1C=CC2=C(C1)NC=3C=CC=CC3C2C4C=5C=CC=CC5NC=6C=CC=CC64	0.87307	0.47833
NS00001081	Mephenesin	OCC(O)COC=1C=CC=CC1C	0.74719	0.7711
NS00001082	2,3,4,5-Tetrabromo-6-chlorotoluene	ClC=1C(Br)=C(Br)C(Br)=C(Br)C1C	0.09402	0.96581
NS00001083	Quazepam	FC=1C=CC=CC1C2=NCC(=S)N(C=3C=CC(Cl)=CC23)CC(F)(F)F	0.74719	0.7711
NS00001084	Indene	C=1C=CC2=C(C1)C=CC2	0.13451	0.96814
NS00001085	4-Hydroxy-2-methyl-2-pentanyl 2-ethyl-2-methylheptaneperoxoate	O=C(OOC(C)(C)CC(O)C)C(C)(CC)CCCCC	0.74719	0.7711
NS00001086	Propipocaine	O=C(C1=CC=C(OCCC)C=C1)CCN2CCCCC2	0.74719	0.7711
NS00001087	Benzenemethanamine, N-(phenylmethylene)-	N(=CC=1C=CC=CC1)CC=2C=CC=CC2	0.74719	0.7711
NS00001088	2-Naphthalenesulfonamide, 6-amino-N-methyl-	O=S(=O)(NC)C1=CC=C2C=C(N)C=CC2=C1	0.74719	0.7711
NS00001089	2,2-Dimethylbutane	CCC(C)(C)C	0.13451	0.96814
NS00001090	4-Hydroxyphenyl 4-[(prop-2-en-1-yl)oxy]benzoate	O=C(OC1=CC=C(O)C=C1)C2=CC=C(OCC=C)C=C2	0.74719	0.7711
NS00001091	Cabergoline	O=C(NCC)N(C(=O)C1CN(CC=C)C2CC3=CNC4=CC=CC(=C43)C2C1)CCCN(C)C	0.87307	0.47833
NS00001092	(2S)-2-benzyl-N,N-dimethylaziridine-1-sulfonamide	O=S(=O)(N(C)C)N1CC1CC=2C=CC=CC2	1	0
NS00001093	(S)-N,N-dimethyl-3-(naphthalen-1-yloxy)-3-(thiophen-2-yl)propan-1-amine	O(C1=CC=CC=2C=CC=CC12)C(C=3SC=CC3)CCN(C)C	0.74719	0.7711
NS00001094	Pyributicarb	S=C(OC1=CC=CC(=C1)C(C)(C)C)N(C2=NC(OC)=CC=C2)C	0.74719	0.7711
NS00001095	Tetradecyl acrylate	O=C(OCCCCCCCCCCCCCC)C=C	0.74719	0.7711
NS00001096	Aspartic acid	O=C(O)CC(N)C(=O)O	0.74719	0.7711
NS00001097	Benzyl 2,4-dibromobutanoate	O=C(OCC=1C=CC=CC1)C(Br)CCBr	0.74719	0.7711
NS00001099	Ramifenazone	O=C1C(NC(C)C)=C(N(N1C=2C=CC=CC2)C)C	0.74719	0.7711
NS00001100	3,4,5-TrimethoxyAmphetamine	O(C=1C=C(C=C(OC)C1OC)CC(N)C)C	0.74719	0.7711
NS00001101	Iodoantipyrine	O=C1C(I)=C(N(N1C=2C=CC=CC2)C)C	0.74719	0.7711
NS00001102	4-Amino-2-chloro-6,7-dimethoxyquinazoline	ClC=1N=C(N)C=2C=C(OC)C(OC)=CC2N1	0.74719	0.7711
NS00001103	Dihydromorphine	OC1=CC=C2C3=C1OC4C(O)CCC5C(N(C)CCC345)C2	0.74719	0.7711
NS00001104	1-(m-Tolyl)piperazine	C=1C=C(C=C(C1)C)N2CCNCC2	0.84884	0.53488
NS00001105	Degradation-Product	O=S(=O)(C1=CC=C(Cl)C=C1)C2=CC=C(Cl)C(O)=C2O	0.93651	0.33333
NS00001106	Amisulbrom	O=S(=O)(C=1N=CN(N1)S(=O)(=O)N(C)C)N2C=3C=C(F)C=CC3C(Br)=C2C	0.87307	0.47833
NS00001107	Oxirane, 2-[(2,4-dibromo-6-methylphenoxy)methyl]-	BrC=1C=C(Br)C(OCC2OC2)=C(C1)C	0.74719	0.7711
NS00001108	Diethyl propanedioate	O=C(OCC)CC(=O)OCC	0.56	0.88
NS00001109	1-(2-(4-Morpholinyl)ethyl)-3-(1-naphthoyl) indole	O=C(C1=CC=CC=2C=CC=CC21)C3=CN(C=4C=CC=CC34)CCN5CCOCC5	0.87307	0.47833
NS00001110	Scopolamine	O=C(OC1CC2N(C)C(C1)C3OC32)C(C=4C=CC=CC4)CO	0.74719	0.7711
NS00001111	Hydroxy Bupropion	ClC1=CC=CC(=C1)C2(O)OCC(NC2C)(C)C	0.74719	0.7711
NS00001112	5-Thia-1-azabicyclo[4.2.0]oct-2-ene-2-carboxylic acid, 8-oxo-7-[(2-phenylacetyl)amino]-3-[[4-(4-pyridinyl)-2-thiazolyl]thio]-, diphenylmethyl ester, (6R,7R)-	O=C(OC(C=1C=CC=CC1)C=2C=CC=CC2)C3=C(SC4=NC(=CS4)C=5C=CN=CC5)CSC6N3C(=O)C6NC(=O)CC=7C=CC=CC7	0.96774	0.09677
NS00001113	1,1,2,2,3,3,4,4,5,5,6,6,7,7,8,8,9,9,10,10,11,11,12,12,13,13,14,14,14-nonacosafluorotetradecan-1-ol (12:2 FTOH)	FC(F)(F)C(F)(F)C(F)(F)C(F)(F)C(F)(F)C(F)(F)C(F)(F)C(F)(F)C(F)(F)C(F)(F)C(F)(F)C(F)(F)C(F)(F)C(F)(F)O	0.95455	0.04545
NS00001114	Benzeneacetic acid, .alpha.-formyl-, methyl ester	O=CC(C(=O)OC)C=1C=CC=CC1	0.13451	0.96814
NS00001115	Estradiol benzoate	O=C(OC1=CC=C2C(=C1)CCC3C2CCC4(C)C(O)CCC34)C=5C=CC=CC5	0.74719	0.7711
NS00001116	Benzoic acid, 4-methoxy-3-nitro-	O=C(O)C1=CC=C(OC)C(=C1)N(=O)=O	0.74719	0.7711
NS00001117	2-Aminophenol	OC=1C=CC=CC1N	0.13451	0.96814
NS00001118	2-(Diethylamino)-6-methyl-1H-pyrimidin-4-one	O=C1N=C(NC(=C1)C)N(CC)CC	0.74719	0.7711
NS00001119	2-Naphthalenecarboxamide, N,N'-(2,5-dimethyl-1,4-phenylene)bis[4-[2-(5-chloro-2-methylphenyl)diazenyl]-3-hydroxy-	O=C(NC=1C=C(C(=CC1C)NC(=O)C2=CC=3C=CC=CC3C(=NNC4=CC(Cl)=CC=C4C)C2=O)C)C5=CC=6C=CC=CC6C(=NNC7=CC(Cl)=CC=C7C)C5=O	0.96774	0.09677
NS00001120	Doxapram	O=C1N(CC)CC(CCN2CCOCC2)C1(C=3C=CC=CC3)C=4C=CC=CC4	0.87307	0.47833
NS00001121	4-bromo-2-fluoro-1-(trifluoromethoxy)benzene	FC1=CC(Br)=CC=C1OC(F)(F)F	0.95455	0.04545
NS00001122	(S)-(-)-Cathinone	O=C(C=1C=CC=CC1)C(N)C	0.84884	0.53488
NS00001123	Tropine-3-mesylate	O=S(=O)(OC1CC2N(C)C(CC2)C1)C	0.74719	0.7711
NS00001124	N-(2-Ethyl-6-methylphenyl)-2-hydroxy-N-(1-methoxypropan-2-yl)acetamide (Metolachlor-hydroxy)	O=C(N(C=1C(=CC=CC1CC)C)C(C)COC)CO	0.74719	0.7711
NS00001125	Phenylditolylmethane	C=1C=CC(=CC1)C(C=2C=CC=CC2C)C=3C=CC=CC3C	0.09402	0.96581
NS00001126	Ascorbic acid	O=C1OC(C(O)=C1O)C(O)CO	0.74719	0.7711
NS00001127	5-(Methoxymethyl)pyridine-2,3-dicarboxylic acid	O=C(O)C1=NC=C(C=C1C(=O)O)COC	0.74719	0.7711
NS00001128	Cyclohexanecarbonyl chloride	O=C(Cl)C1CCCCC1	0.13451	0.96814
NS00001129	2,2',4,4',6-Pentabromodiphenyl ether	BrC1=CC=C(OC=2C(Br)=CC(Br)=CC2Br)C(Br)=C1	0.74719	0.7711
NS00001130	3-(Methanesulfonyl)propyl 4-methylbenzene-1-sulfonate	O=S(=O)(OCCCS(=O)(=O)C)C1=CC=C(C=C1)C	0.74719	0.7711
NS00001131	1,1'-Biphenyl, 4,4'-dibromo-	BrC=1C=CC(=CC1)C2=CC=C(Br)C=C2	0.09402	0.96581
NS00001132	Phenol, 4-cyclohexyl-	OC1=CC=C(C=C1)C2CCCCC2	0.13451	0.96814
NS00001133	Flupoxam	O=C(N)C=1N=C(C=2C=CC=CC2)N(N1)C3=CC=C(Cl)C(=C3)COCC(F)(F)C(F)(F)F	0.87307	0.47833
NS00001134	1-(4-(trans-4-Propylcyclohexyl)-phenyl)-pentan-1-on	O=C(C1=CC=C(C=C1)C2CCC(CCC)CC2)CCCC	0.74719	0.7711
NS00001135	Decitabine	O=C1N=C(N=CN1C2OC(CO)C(O)C2)N	0.74719	0.7711
NS00001136	Fluoroglycofen-ethyl	O=C(OCC(=O)OCC)C1=CC(OC2=CC=C(C=C2Cl)C(F)(F)F)=CC=C1N(=O)=O	0.74719	0.7711
NS00001137	4,4'-Methylenebis(2,6-di-t-butylphenol)	OC=1C(=CC(=CC1C(C)(C)C)CC=2C=C(C(O)=C(C2)C(C)(C)C)C(C)(C)C)C(C)(C)C	0.87307	0.47833
NS00001138	2-(2-methoxyphenyl)-1H-benzimidazole	N=1C=2C=CC=CC2NC1C=3C=CC=CC3OC	0.74719	0.7711
NS00001139	Iodoalphionic acid	O=C(O)C(C=1C=CC=CC1)CC2=CC(I)=C(O)C(I)=C2	0.87307	0.47833
NS00001140	2-Ethylhexyl glycidyl ether	O(CC1OC1)CC(CC)CCCC	0.13451	0.96814
NS00001141	Cycloate	O=C(SCC)N(CC)C1CCCCC1	0.74719	0.7711
NS00001142	Quercetin	O=C1C(O)=C(OC=2C=C(O)C=C(O)C12)C=3C=CC(O)=C(O)C3	0.53333	0.86667
NS00001143	3-Dimethylaminophenol	OC1=CC=CC(=C1)N(C)C	0.13451	0.96814
NS00001144	Glybenclamide	O=C(NC1CCCCC1)NS(=O)(=O)C2=CC=C(C=C2)CCNC(=O)C3=CC(Cl)=CC=C3OC	0.87307	0.47833
NS00001145	Peroxydicarbonic acid, C,C'-ditetradecyl ester	O=C(OOC(=O)OCCCCCCCCCCCCCC)OCCCCCCCCCCCCCC	0.87307	0.47833
NS00001146	Acrylic acid	O=C(O)C=C	0.13451	0.96814
NS00001147	2,4,6-Trichloro-s-triazine	ClC=1N=C(Cl)N=C(Cl)N1	0.74719	0.7711
NS00001148	Phenylhydrazine	NNC=1C=CC=CC1	0.13451	0.96814
NS00001149	Picoxystrobin	O=C(OC)C(=COC)C=1C=CC=CC1COC=2N=C(C=CC2)C(F)(F)F	0.74719	0.7711
NS00001150	1,6-Hexanediol	OCCCCCCO	0.13451	0.96814
NS00001151	3-Hydroxyvalproic acid	O=C(O)C(CCC)C(O)CC	0.56	0.88
NS00001152	Lobeline	O=C(C=1C=CC=CC1)CC2N(C)C(CCC2)CC(O)C=3C=CC=CC3	0.74719	0.7711
NS00001153	Isofenphos-oxon	O=C(OC(C)C)C=1C=CC=CC1OP(=O)(OCC)NC(C)C	0.74719	0.7711
NS00001154	N-[(6-Chloro-3-pyridinyl)methyl]-2,2-difluoroethanamine	FC(F)CNCC1=CN=C(Cl)C=C1	0.84884	0.53488
NS00001155	2-Methoxynaphthalene	O(C=1C=CC=2C=CC=CC2C1)C	0.13451	0.96814
NS00001156	Ethyl 4,5-bis(2-methoxyethoxy)-2-nitrobenzoate	O=C(OCC)C1=CC(OCCOC)=C(OCCOC)C=C1N(=O)=O	0.74719	0.7711
NS00001157	4-(4-Hydroxyphenyl)butan-2-one	O=C(C)CCC1=CC=C(O)C=C1	0.13451	0.96814
NS00001158	4-(Cyclopropylcarbonyl)-ÃŽÂ±,ÃŽÂ±-dimethyl-ethyl ester benzeneacetic acid	O=C(OCC)C(C1=CC=C(C=C1)C(=O)C2CC2)(C)C	0.74719	0.7711
NS00001159	4-Pentenoyl chloride	O=C(Cl)CCC=C	0.13451	0.96814
NS00001160	1,10-Decanediamine	NCCCCCCCCCCN	0.75	0.84615
NS00001162	Norcocaine	O=C(OC1CC2NC(CC2)C1C(=O)OC)C=3C=CC=CC3	0.74719	0.7711
NS00001163	2-Amino-3-hydroxypyridine	OC1=CC=CN=C1N	0.56	0.88
NS00001164	Ditridecyl (2Z)-2-butenedioate	O=C(OCCCCCCCCCCCCC)C=CC(=O)OCCCCCCCCCCCCC	0.74719	0.7711
NS00001165	Benzene, 1-chloro-3-methyl-4-nitro- (9CI)	O=N(=O)C1=CC=C(Cl)C=C1C	0.13451	0.96814
NS00001166	2H-Azepin-2-one, 1,1'-(1,3-phenylenedicarbonyl)bis[hexahydro-	O=C(C1=CC=CC(=C1)C(=O)N2C(=O)CCCCC2)N3C(=O)CCCCC3	0.87307	0.47833
NS00001167	Pipenzolate	O=C(OC1CCC[N+](C)(CC)C1)C(O)(C=2C=CC=CC2)C=3C=CC=CC3	0.87307	0.47833
NS00001168	2-(4-Chlorophenyl)benzimidazole	ClC=1C=CC(=CC1)C2=NC=3C=CC=CC3N2	0.74719	0.7711
NS00001169	N,N-Tetramethylcystamine	S(SCCN(C)C)CCN(C)C	0.75	0.84615
NS00001170	9-Bromo-3-(2-bromoacetyl)-10,11-dihydro-5H-dibenzo[c,g]chromen-8(9H)-one	O=C(C=1C=CC=2C3=CC4=C(C=C3OCC2C1)C(=O)C(Br)CC4)CBr	0.87307	0.47833
NS00001171	2,4-Dinitrophenylhydrazine	O=N(=O)C1=CC=C(NN)C(=C1)N(=O)=O	0.74719	0.7711
NS00001172	C.I. Pigment Yellow 73	O=C(NC=1C=CC=CC1OC)C(N=NC2=CC=C(Cl)C=C2N(=O)=O)C(=O)C	0.87307	0.47833
NS00001173	Dimethylaminoethanol	OCCN(C)C	0.4375	0.75
NS00001174	2,5-Dichlorosulfanilic acid	O=S(=O)(O)C=1C=C(Cl)C(N)=CC1Cl	0.93651	0.33333
NS00001175	Etofenprox	O(C=1C=CC=CC1)C2=CC=CC(=C2)CCC(C3=CC=C(OCC)C=C3)(C)COCC(C4=CC=C(OCC)C=C4)(C)CCC=5C=CC=C(OC=6C=CC=CC6)C5	0.87307	0.47833
NS00001176	6-Chlorobenzo[d]oxazole	ClC=1C=CC=2N=COC2C1	0.13451	0.96814
NS00001177	Daphnetin	O=C1OC=2C(O)=C(O)C=CC2C=C1	0.74719	0.7711
NS00001178	Anethole	O(C1=CC=C(C=C1)C=CC)C	0.13451	0.96814
NS00001179	Spiro[isobenzofuran-1(3H),9'-[9H]xanthen]-3-one, 6'-[ethyl(4-methylphenyl)amino]-2'-methyl-	O=C1OC2(C3=CC=C(C=C3OC4=CC=C(C=C42)C)N(C5=CC=C(C=C5)C)CC)C=6C=CC=CC16	0.87307	0.47833
NS00001180	Monohydroxymethoxychlor olefin	ClC(Cl)=C(C1=CC=C(O)C=C1)C2=CC=C(OC)C=C2	0.74719	0.7711
NS00001181	HC Yellow no. 13	O=N(=O)C1=CC(=CC=C1NCCO)C(F)(F)F	0.74719	0.7711
NS00001182	(S)-4-amino-5-[(2-(1H-imidazol-4-yl)ethyl)amino]-5-oxopentanoic acid	O=C(O)CCC(N)C(=O)NCCC1=CN=CN1	0.87307	0.47833
NS00001183	N-Oxydiethylenethiocarbamyl-N'-oxydiethylenesulfenamide	S=C(SN1CCOCC1)N2CCOCC2	0.74719	0.7711
NS00001184	7-Aminodesmethylflunitrazepam	O=C1NC=2C=CC(N)=CC2C(=NC1)C=3C=CC=CC3F	0.74719	0.7711
NS00001185	2,6-Dihydroxyacetophenone	O=C(C=1C(O)=CC=CC1O)C	0.74719	0.7711
NS00001186	Tolperisone	O=C(C1=CC=C(C=C1)C)C(C)CN2CCCCC2	0.74719	0.7711
NS00001187	Ethyl lactate	O=C(OCC)C(O)C	0.13451	0.96814
NS00001188	C.I. Pigment Red 2	O=C(NC=1C=CC=CC1)C2=CC=3C=CC=CC3C(=NNC4=CC(Cl)=CC=C4Cl)C2=O	0.87307	0.47833
NS00001189	Methanesulfonyl chloride	O=S(=O)(Cl)C	0.13451	0.96814
NS00001190	1-Benzimidazolyl-3,5-dimethylpyrazole	N=1C=2C=CC=CC2NC1N3N=C(C=C3C)C	0.74719	0.7711
NS00001191	8-ethylidene-tetracyclo[4.4.0.1(2,5).1(7,10)]dodeca-3-ene	C1=CC2CC1C3C4C(=CC)CC(C4)C23	0.13451	0.96814
NS00001192	Tafluprost	O=C(OC(C)C)CCCC=CCC1C(O)CC(O)C1C=CC(F)(F)COC=2C=CC=CC2	0.87307	0.47833
NS00001193	4-Amino-5-chloro-2,6-dimethylpyrimidine	ClC1=C(N=C(N=C1C)C)N	0.13451	0.96814
NS00001194	Musk ketone	O=C(C=1C(=C(C(=C(C1C)N(=O)=O)C(C)(C)C)N(=O)=O)C)C	0.74719	0.7711
NS00001195	(S)-3-Hydroxy-gamma-butyrolactone	O=C1OCC(O)C1	0.13451	0.96814
NS00001196	Triglycidyl isocyanurate	O=C1N(C(=O)N(C(=O)N1CC2OC2)CC3OC3)CC4OC4	0.87307	0.47833
NS00001197	1,2,4-Benzenetriol	OC1=CC=C(O)C(O)=C1	0.56	0.88
NS00001198	C.I. Pigment Red 187	O=C(N)C1=CC=C(C=C1)NC(=O)C2=CC=C(OC)C(=C2)NN=C3C(=O)C(=CC=4C=CC=CC43)C(=O)NC5=CC(Cl)=C(OC)C=C5OC	0.96774	0.09677
NS00001199	Gendenafil	O=C1NC(=NC=2C(=NN(C12)C)CCC)C=3C=C(C=CC3OCC)C(=O)C	0.87307	0.47833
NS00001200	Carbonochloridic acid, hexyl ester	O=C(Cl)OCCCCCC	0.13451	0.96814
NS00001201	(R)-O-Desmethyl Naproxen	O=C(O)C(C1=CC=C2C=C(O)C=CC2=C1)C	0.74719	0.7711
NS00001202	1,3-Dioxo-1H,3H-naphtho[1,8-cd]pyran-6,7-dicarboxylic acid	O=C(O)C1=CC=C2C(=O)OC(=O)C3=CC=C(C(=O)O)C1=C23	0.87307	0.47833
NS00001203	2,5,7,10-Tetraoxaundecane	O(C)CCOCOCCOC	0.13451	0.96814
NS00001204	Diacetone alcohol	O=C(C)CC(O)(C)C	0.13451	0.96814
NS00001205	Azidamfenicol [INN:BAN:DCF]	N#N=NCC(=O)NC(CO)C(O)C1=CC=C(C=C1)N(=O)=O	0.96774	0.09677
NS00001206	Tamsulosin	O=S(=O)(N)C1=CC(=CC=C1OC)CC(NCCOC=2C=CC=CC2OCC)C	0.87307	0.47833
NS00001207	Tribromocyclododecene	BrC1CCCCC=CCC(Br)C(Br)CC1	0.09402	0.96581
NS00001208	4-Amino-N-(4-carbamoylphenyl)benzene-1-carboximidic acid	O=C(N)C1=CC=C(N=C(O)C2=CC=C(N)C=C2)C=C1	0.87307	0.47833
NS00001209	2-{Carboxy[(1-hydroxy-2-phenylethylidene)amino]methyl}-5,5-dimethyl-1,3-thiazolidine-4-carboxylic acid (Penicilloic acid)	O=C(O)C(NC(=O)CC=1C=CC=CC1)C2SC(C)(C)C(N2)C(=O)O	0.89552	0.34328
NS00001210	Ethephon	O=P(O)(O)CCCl	0.74719	0.7711
NS00001211	5'-Oxo-Clindamycin	O=C(NC(C(Cl)C)C1OC(SC)C(O)C(O)C1O)C2N(C(=O)C(CCC)C2)C	0.89552	0.34328
NS00001212	2,2',3,4,4',5,5'-Heptachlorobiphenyl	ClC=1C=C(Cl)C(=CC1Cl)C=2C=C(Cl)C(Cl)=C(Cl)C2Cl	0.09402	0.96581
NS00001213	Benzanilide	O=C(NC=1C=CC=CC1)C=2C=CC=CC2	0.74719	0.7711
NS00001214	Chloroprocaine	O=C(OCCN(CC)CC)C1=CC=C(N)C=C1Cl	0.74719	0.7711
NS00001215	N,N-Diethyl-2-hydroxy-2-phenylacetamide	O=C(N(CC)CC)C(O)C=1C=CC=CC1	0.74719	0.7711
NS00001216	N-t-Boc Valacyclovir	O=C1N=C(N)NC2=C1N=CN2COCCOC(=O)C(NC(=O)OC(C)(C)C)C(C)C	0.96774	0.09677
NS00001217	p-Xylene	C=1C=C(C=CC1C)C	0.13451	0.96814
NS00001218	(3Z)-1,10,11,12,13,13-Hexachlorotricyclo[8.2.1.02,9]trideca-3,11-diene	ClC1=C(Cl)C2(Cl)C3CCCCC=CC3C1(Cl)C2(Cl)Cl	0.09402	0.96581
NS00001219	Xanthine	O=C1NC(=O)C=2NC=NC2N1	0.87307	0.47833
NS00001220	2,2-Dimethyl-2,3-dihydroperimidine	C=1C=C2C=CC=C3NC(NC(C1)=C23)(C)C	0.74719	0.7711
NS00001221	Butane-1,4-diyl bis(2-methylprop-2-enoate)	O=C(OCCCCOC(=O)C(=C)C)C(=C)C	0.56	0.88
NS00001222	3-Nitrobenzaldehyde	O=CC1=CC=CC(=C1)N(=O)=O	0.56	0.88
NS00001224	N,N'-(2,5-Dimethyl-1,4-phenylene)bis(3-oxobutyramide)	O=C(NC=1C=C(C(=CC1C)NC(=O)CC(=O)C)C)CC(=O)C	0.87307	0.47833
NS00001225	Benzquinamide	O=C(OC1CC2C3=CC(OC)=C(OC)C=C3CCN2CC1C(=O)N(CC)CC)C	0.74719	0.7711
NS00001226	Safinamide	O=C(N)C(NCC1=CC=C(OCC=2C=CC=C(F)C2)C=C1)C	0.74719	0.7711
NS00001227	1,3,5,2,4,6-Trioxatriphosphorinane, 2,4,6-tripropyl-, 2,4,6-trioxide	O=P1(OP(=O)(OP(=O)(O1)CCC)CCC)CCC	0.74719	0.7711
NS00001228	Hydroxychloroquine	ClC=1C=CC=2C(=NC=CC2NC(C)CCCN(CC)CCO)C1	0.74719	0.7711
NS00001229	Isometheptene	C(=C(C)C)CCC(NC)C	0.4375	0.75
NS00001230	Troleandomycin	O=C(OC1C(OC(OC2C(C(=O)OC(C)C(C)C(OC(=O)C)C(C(=O)C3(OC3)CC(C)C(OC4OC(C)CC(N(C)C)C4OC(=O)C)C2C)C)C)CC1OC)C)C	0.96774	0.09677
NS00001231	Tetrabromodiphenyl ether	BrC1=CC=CC(OC2=CC=C(Br)C(Br)=C2Br)=C1	0.74719	0.7711
NS00001232	Adefovir	O=P(O)(O)COCCN1C=NC=2C(=NC=NC21)N	0.74719	0.7711
NS00001233	Acetic acid, (4-octylphenoxy)-	O=C(O)COC1=CC=C(C=C1)CCCCCCCC	0.74719	0.7711
NS00001234	Carbamic acid, N-(3-isocyanatomethylphenyl)-, 2-ethylhexyl ester	O=C=NCC=1C=CC=C(C1)NC(=O)OCC(CC)CCCC	0.74719	0.7711
NS00001235	4,5-Dihydroxy-1,3-dimethylimidazolidin-2-one	O=C1N(C)C(O)C(O)N1C	0.74719	0.7711
NS00001236	Chlorthion	O=N(=O)C1=CC=C(OP(=S)(OC)OC)C=C1Cl	0.74719	0.7711
NS00001237	Brivudine	O=C1NC(=O)N(C=C1C=CBr)C2OC(CO)C(O)C2	0.87307	0.47833
NS00001238	2,2-dimethyl-4,7-dihydro-1,3-dioxepine	O1CC=CCOC1(C)C	0.13451	0.96814
NS00001239	2-(3-Bromopropyl)-2-methyl-1,3-dioxolane	BrCCCC1(OCCO1)C	0.13451	0.96814
NS00001240	Methyl 3-oxovalerate	O=C(OC)CC(=O)CC	0.13451	0.96814
NS00001241	Benzyltributylazanium	C=1C=CC(=CC1)C[N+](CCCC)(CCCC)CCCC	0.74719	0.7711
NS00001242	3-Oxo-2-propylpentanoic acid	O=C(O)C(C(=O)CC)CCC	0.56	0.88
NS00001243	Glutathione	O=C(O)CNC(=O)C(NC(=O)CCC(N)C(=O)O)CS	0.89552	0.34328
NS00001244	Ethyl 1-(4-methoxyphenyl)-7-oxo-6-[4-(2-oxopiperidin-1-yl)phenyl]-4,5,6,7-tetrahydro-1H-pyrazolo[3,4-c]pyridine-3-carboxylate	O=C(OCC)C1=NN(C2=CC=C(OC)C=C2)C=3C(=O)N(C4=CC=C(C=C4)N5C(=O)CCCC5)CCC13	0.87307	0.47833
NS00001245	2-Propanol, 1,1'-(methylimino)bis-	OC(C)CN(C)CC(O)C	0.75	0.84615
NS00001246	Tetraacetylethylenediamine	O=C(N(C(=O)C)CCN(C(=O)C)C(=O)C)C	0.74719	0.7711
NS00001247	Chlorthenoxazine	O=C1NC(OC=2C=CC=CC12)CCCl	0.74719	0.7711
NS00001248	Isoprothiolane	O=C(OC(C)C)C(C(=O)OC(C)C)=C1SCCS1	0.74719	0.7711
NS00001249	D-Ethylgonendione	O=C1C=C2CCC3C(CCC4(C(=O)CCC34)CC)C2CC1	0.74719	0.7711
NS00001250	Ethyl 6-amino-3,6-dihydro[1,1'-biphenyl]-1(2H)-carboxylate (Bisnortilidin)	[H]C1(N)C=CCCC1(C(=O)OCC)C=2C=CC=CC2	0.74719	0.7711
NS00001251	3,3'-Sulphonyldianiline	O=S(=O)(C=1C=CC=C(N)C1)C=2C=CC=C(N)C2	0.74719	0.7711
NS00001252	2-(Methanesulfonyl)-1,3-benzothiazole	O=S(=O)(C1=NC=2C=CC=CC2S1)C	0.74719	0.7711
NS00001253	Artemether	O1OC23C4OC(OC)C(C)C3CCC(C)C2CCC1(O4)C	0.74719	0.7711
NS00001254	5-Chloro-1,3-benzothiazole-2(3H)-thione	S=C1SC2=CC=C(Cl)C=C2N1	0.74719	0.7711
NS00001255	Benzeneacetic acid, .alpha.-amino-, (.alpha.R)-	O=C(O)C(N)C=1C=CC=CC1	0.74719	0.7711
NS00001256	3,6,7,10,11-Pentabromocyclododecene	BrC1C=CCC(Br)C(Br)CCC(Br)C(Br)CC1	0.09402	0.96581
NS00001257	1-Naphthalenesulfonic acid, 4-hydroxy-	O=S(=O)(O)C1=CC=C(O)C=2C=CC=CC21	0.93651	0.33333
NS00001258	4-NITRO-2,3,5-TRIMETHYLPYRIDINE-N-OXIDE	O=N(=O)C1=C(C=[N+]([O-])C(=C1C)C)C	0.09402	0.96581
NS00001259	1,2-Pentanediol	OCC(O)CCC	0.13451	0.96814
NS00001260	Cyanophos	N#CC1=CC=C(OP(=S)(OC)OC)C=C1	0.74719	0.7711
NS00001261	1-(2-Ethylbutyl)cyclohexanecarbonitrile	N#CC1(CCCCC1)CC(CC)CC	0.13451	0.96814
NS00001262	Phenol, 4-(2-methoxyethyl)-	OC1=CC=C(C=C1)CCOC	0.13451	0.96814
NS00001263	(-)-Hexaconazole	ClC1=CC=C(C(Cl)=C1)C(O)(CN2N=CN=C2)CCCC	0.74719	0.7711
NS00001264	1,5-Pentanediol, 2,4-diethyl-	OCC(CC)CC(CO)CC	0.13451	0.96814
NS00001265	2-Amino-2-ethyl-1,3-propanediol	OCC(N)(CO)CC	0.75	0.84615
NS00001266	1,1'-Oxybis(4-nitrobenzene)	O=N(=O)C1=CC=C(OC2=CC=C(C=C2)N(=O)=O)C=C1	0.74719	0.7711
NS00001267	Butyl dipropasol solvent	OC(C)COC(C)COCCC	0.13451	0.96814
NS00001268	1-Butanol, 2-amino-	OCC(N)CC	0.4375	0.75
NS00001269	Imazapic	O=C(O)C=1C=C(C=NC1C2=NC(C(=O)N2)(C)C(C)C)C	0.87307	0.47833
NS00001270	Dihydroabietyl alcohol	OCC1(C)CCCC2(C)C3C(=CC(CC3)C(C)C)CCC12	0.74719	0.7711
NS00001271	2,6-Dichlorotoluene	ClC1=CC=CC(Cl)=C1C	0.13451	0.96814
NS00001272	Cyclohexylamine	NC1CCCCC1	0.4375	0.75
NS00001273	1H-Pyrrolo[2,3-b]pyridin-5-ol	OC=1C=NC=2NC=CC2C1	0.13451	0.96814
NS00001274	AGN-PC-0MY3RL	O=C(N)N1C=2C=CC=CC2C(O)=C(O)C=3C=CC=CC31	0.87307	0.47833
NS00001275	9-Dodecenoic acid, methyl ester	O=C(OC)CCCCCCCC=CCC	0.13451	0.96814
NS00001276	hifensulfuron methyl	O=C(OC)C=1SC=CC1S(=O)(=O)NC(=O)NC2=NC(=NC(=N2)C)OC	0.96774	0.09677
NS00001277	2-Chloro-1-(2-chloropropoxy)propane	ClC(C)COCC(Cl)C	0.13451	0.96814
NS00001278	2-[(diphenylmethyl)sulfonyl]acetamide	O=S(=O)(CC(=N)O)C(C=1C=CC=CC1)C=2C=CC=CC2	0.74719	0.7711
NS00001279	1-Azabicyclo[2.2.2]octan-3-one	O=C1CN2CCC1CC2	0.84884	0.53488
NS00001280	1,1,1,3,3,3-Hexafluoropropane	FC(F)(F)CC(F)(F)F	0.95455	0.04545
NS00001281	8-Methoxycedrane	O(C)C1(C)CCC23CC1C(C)(C)C3CCC2C	0.13451	0.96814
NS00001282	6-(Pent-3-en-1-yl)tetrahydro-2H-pyran-2-one	O=C1OC(CCC=CC)CCC1	0.13451	0.96814
NS00001283	Bumadizone	O=C(O)C(C(=O)N(NC=1C=CC=CC1)C=2C=CC=CC2)CCCC	0.74719	0.7711
NS00001284	Butanoic acid	O=C(O)CCC	0.13451	0.96814
NS00001286	E-Cinnamic acid	O=C(O)C=CC=1C=CC=CC1	0.13451	0.96814
NS00001287	N-methyl-2-(4-nitrophenyl)ethanamine	O=[N+]([O-])C1=CC=C(C=C1)CCNC	0.75	0.84615
NS00001288	Aceprometazine	O=C(C1=CC=C2SC=3C=CC=CC3N(C2=C1)CC(N(C)C)C)C	0.74719	0.7711
NS00001289	2-({(5S)-2-Oxo-3-[4-(3-oxomorpholin-4-yl)phenyl]-1,3-oxazolidin-5-yl}methyl)-1H-isoindole-1,3(2H)-dione	O=C1OC(CN2C(=O)C=3C=CC=CC3C2=O)CN1C4=CC=C(C=C4)N5C(=O)COCC5	0.87307	0.47833
NS00001290	2-Phenylethyl cyanoacetate	N#CCC(=O)OCCC=1C=CC=CC1	0.74719	0.7711
NS00001291	Tetrabromobisphenol A bis(2-hydroxyethyl) ether	BrC=1C=C(C=C(Br)C1OCCO)C(C2=CC(Br)=C(OCCO)C(Br)=C2)(C)C	0.87307	0.47833
NS00001292	Bromocriptine	O=C(NC1(OC2(O)N(C1=O)C(C(=O)N3CCCC32)CC(C)C)C(C)C)C4C=C5C=6C=CC=C7NC(Br)=C(C76)CC5N(C)C4	0.87307	0.47833
NS00001293	1-(2-(2-Hydroxyethoxy)ethyl)piperazine	OCCOCCN1CCNCC1	0.74719	0.7711
NS00001294	1-[3-(Cyclopentyl-oxy)-4-methoxy-phenyl]-4-oxocyclohexane carbonitrile	N#CC1(C2=CC=C(OC)C(OC3CCCC3)=C2)CCC(=O)CC1	0.74719	0.7711
NS00001295	Thymine	O=C1NC=C(C(=O)N1)C	0.74719	0.7711
NS00001296	Tetrabromobisphenol A-bis(2,3-dibromopropyl ether)	BrC=1C=C(C=C(Br)C1OCC(Br)CBr)C(C2=CC(Br)=C(OCC(Br)CBr)C(Br)=C2)(C)C	0.87307	0.47833
NS00001298	2,5-Dimethylphenol	OC1=CC(=CC=C1C)C	0.13451	0.96814
NS00001299	Methyl cinnamate	O=C(OC)C=CC=1C=CC=CC1	0.13451	0.96814
NS00001300	4,4'-(propane-2,2-diyl)bis(2-bromophenol) (Dibromobisphenol A)	BrC1=CC(=CC=C1O)C(C2=CC=C(O)C(Br)=C2)(C)C	0.74719	0.7711
NS00001301	O-acetyl mandelic acid	O=C(O)C(OC(=O)C)C=1C=CC=CC1	0.74719	0.7711
NS00001302	2,3-Diaminotoluene	NC1=CC=CC(=C1N)C	0.13451	0.96814
NS00001303	Osalmid	O=C(NC1=CC=C(O)C=C1)C=2C=CC=CC2O	0.74719	0.7711
NS00001304	metabolite BH 635-4of Tritosulfuron	O=C(N)NC(=N)NC(=O)NS(=O)(=O)C=1C=CC=CC1C(F)(F)F	0.89552	0.34328
NS00001305	1-Hexen-3-one, 5-methyl-1-phenyl-	O=C(C=CC=1C=CC=CC1)CC(C)C	0.13451	0.96814
NS00001306	Diacetolol	O=C(NC1=CC=C(OCC(O)CNC(C)C)C(=C1)C(=O)C)C	0.74719	0.7711
NS00001307	2,2'-dithiobis(5-ethoxy-7-fluoro[1,2,4]triazolo[1,5-c]pyrimidine)	FC=1N=C(OCC)N2N=C(N=C2C1)SSC=3N=C4C=C(F)N=C(OCC)N4N3	0.96774	0.09677
NS00001308	2-hydroxy-n-methyl-n-phenylpropanamide	O=C(N(C=1C=CC=CC1)C)C(O)C	0.74719	0.7711
NS00001309	4-decanoyloxybenzoic Acid	O=C(O)C1=CC=C(OC(=O)CCCCCCCCC)C=C1	0.74719	0.7711
NS00001311	Mandelic acid	O=C(O)C(O)C=1C=CC=CC1	0.74719	0.7711
NS00001312	2,4-Dichloro-5-sulfamoylbenzoic acid	O=C(O)C=1C=C(C(Cl)=CC1Cl)S(=O)(=O)N	0.74719	0.7711
NS00001313	(E)-1-methoxyprop-1-ene	O(C=CC)C	0.13451	0.96814
NS00001314	N,N-Dimethyltetradecylamine	N(C)(C)CCCCCCCCCCCCCC	0.84884	0.53488
NS00001315	(Phenylphosphoryl)bis[(2,4,6-trimethylphenyl)methanone]	O=C(C=1C(=CC(=CC1C)C)C)P(=O)(C=2C=CC=CC2)C(=O)C=3C(=CC(=CC3C)C)C	0.93651	0.33333
NS00001316	Isodecyl oleate	O=C(OCCCCCCCC(C)C)CCCCCCCC=CCCCCCCCC	0.74719	0.7711
NS00001317	2,2-Bis(4-hydroxyphenyl)-1,1,1-trichloroethane	ClC(Cl)(Cl)C(C1=CC=C(O)C=C1)C2=CC=C(O)C=C2	0.74719	0.7711
NS00001318	Behenyl behenate	O=C(OCCCCCCCCCCCCCCCCCCCCCC)CCCCCCCCCCCCCCCCCCCCC	0.87307	0.47833
NS00001319	Ketanserin	O=C1NC=2C=CC=CC2C(=O)N1CCN3CCC(C(=O)C4=CC=C(F)C=C4)CC3	0.87307	0.47833
NS00001320	Isoproterenol	OC1=CC=C(C=C1O)C(O)CNC(C)C	0.74719	0.7711
NS00001321	Phenol, 4-isocyanato-, phosphorothioate (3:1) (ester)	O=C=NC1=CC=C(OP(=S)(OC2=CC=C(N=C=O)C=C2)OC3=CC=C(N=C=O)C=C3)C=C1	0.74719	0.7711
NS00001322	Drotaverine	O(C1=CC=C(C=C1OCC)C=C2NCCC3=CC(OCC)=C(OCC)C=C23)CC	0.74719	0.7711
NS00001323	Phosphamidon	O=C(C(Cl)=C(OP(=O)(OC)OC)C)N(CC)CC	0.74719	0.7711
NS00001324	Umbelliferone	O=C1OC=2C=C(O)C=CC2C=C1	0.74719	0.7711
NS00001325	o-Diethylbenzene	C=1C=CC(=C(C1)CC)CC	0.13451	0.96814
NS00001326	1-[1,3,3,6-Tetramethyl-1-(propan-2-yl)-2,3-dihydro-1H-inden-5-yl]ethan-1-one	O=C(C=1C=C2C(=CC1C)C(C)(CC2(C)C)C(C)C)C	0.74719	0.7711
NS00001327	(1R,3S)-2,2-Dimethyl-3-(2-oxopropyl)cyclopropanecarboxylic acid	O=C(O)C1C(CC(=O)C)C1(C)C	0.56	0.88
NS00001328	N-(4-{[(2,4-Diaminopteridin-6-yl)methyl](methyl)amino}benzoyl)glutamic acid-(DL-Amethopterin)	O=C(O)CCC(NC(=O)C1=CC=C(C=C1)N(C)CC=2N=C3C(=NC2)N=C(N=C3N)N)C(=O)O	0.89552	0.34328
NS00001330	Fluocinonide	O=C1C=CC2(C(=C1)C(F)CC3C4CC5OC(OC5(C(=O)COC(=O)C)C4(C)CC(O)C32F)(C)C)C	0.87307	0.47833
NS00001331	4-Hydroxybenzophenone	O=C(C=1C=CC=CC1)C2=CC=C(O)C=C2	0.74719	0.7711
NS00001332	3-amino-1-[3-(trifluoromethyl)-6,8-dihydro-5H-[1,2,4]triazolo[4,3-a]pyrazin-7-yl]-4-(2,4,5-trifluorophenyl)but-2-en-1-one	O=C(C=C(N)CC1=CC(F)=C(F)C=C1F)N2CC3=NN=C(N3CC2)C(F)(F)F	0.74719	0.7711
NS00001333	Diethylene glycol dinitrate	O=N(=O)OCCOCCON(=O)=O	0.56	0.88
NS00001334	Benzene, 4-bromo-1,2-dichloro-	ClC1=CC=C(Br)C=C1Cl	0.13451	0.96814
NS00001335	Ethyl 3-ethoxypropionate	O=C(OCC)CCOCC	0.13451	0.96814
NS00001336	Tolfenpyrad	O=C(NCC1=CC=C(OC2=CC=C(C=C2)C)C=C1)C3=C(Cl)C(=NN3C)CC	0.87307	0.47833
NS00001338	1,1,1-Trifluoroethane	FC(F)(F)C	0.13451	0.96814
NS00001339	Neopseudococaine	O=C(OC1CC2N(C)C(CC2)C1C(=O)OCCC)C=3C=CC=CC3	0.74719	0.7711
NS00001340	Methyl iodide	IC	0.13451	0.96814
NS00001341	6-Ethyl-5-fluoropyrimidin-4(1H)-one	O=C1NC=NC(=C1F)CC	0.74719	0.7711
NS00001342	tert-Butyl [(4R,6R)-6-{2-[2-(4-fluorophenyl)-3-phenyl-4-(phenylcarbamoyl)-5-(propan-2-yl)-1H-pyrrol-1-yl]ethyl}-2,2-dimethyl-1,3-dioxan-4-yl]acetate	O=C(OC(C)(C)C)CC1OC(OC(CCN2C(C=3C=CC(F)=CC3)=C(C=4C=CC=CC4)C(C(=O)NC=5C=CC=CC5)=C2C(C)C)C1)(C)C	0.87307	0.47833
NS00001343	Cyclohexanecarboxylic acid	O=C(O)C1CCCCC1	0.13451	0.96814
NS00001345	(2b,3a,5a,16b,17b)-17-acetoxy-3-hydroxy-2-(4-morpholinyl)-16-(1-pyrrolidinyl)androstane(9CI)	O=C(OC1C(N2CCCC2)CC3C4CCC5CC(O)C(N6CCOCC6)CC5(C)C4CCC13C)C	0.87307	0.47833
NS00001346	Methyl 2-ethylhexanoate	O=C(OC)C(CC)CCCC	0.13451	0.96814
NS00001347	(E)-(4-Methoxy-3-biphenylyl)diazenesulfonic acid	O=S(=O)(O)N=NC=1C=C(C=CC1OC)C=2C=CC=CC2	0.93651	0.33333
NS00001348	tert-Butylperoxy 2-ethylhexyl carbonate	O=C(OOC(C)(C)C)OCC(CC)CCCC	0.13451	0.96814
NS00001349	Sulfolane	O=S1(=O)CCCC1	0.13451	0.96814
NS00001350	2-Nitrophenylhydrazine	O=N(=O)C=1C=CC=CC1NN	0.56	0.88
NS00001351	Imidazole	N=1C=CNC1	0.13451	0.96814
NS00001352	3,3'-((2-chloro-5-methylbenzene-1,4-diyl)bis(imino(1,3-dioxobutane-1,2-diyl)diazene-2,1-diyl))bis(4-chlorobenzoic acid)	O=C(O)C1=CC=C(Cl)C(N=NC(C(=O)NC=2C=C(C(=CC2Cl)NC(=O)C(N=NC3=CC(=CC=C3Cl)C(=O)O)C(=O)C)C)C(=O)C)=C1	0.89552	0.34328
NS00001353	Methyl phenylacetate	O=C(OC)CC=1C=CC=CC1	0.13451	0.96814
NS00001354	Urea, N,N''-1,6-hexanediylbis[N'-(phenylmethyl)-	O=C(NCC=1C=CC=CC1)NCCCCCCNC(=O)NCC=2C=CC=CC2	0.87307	0.47833
NS00001355	Manidipine	O=C(OC)C1=C(NC(=C(C(=O)OCCN2CCN(CC2)C(C=3C=CC=CC3)C=4C=CC=CC4)C1C=5C=CC=C(C5)N(=O)=O)C)C	0.87307	0.47833
NS00001356	Almitrine	FC1=CC=C(C=C1)C(C2=CC=C(F)C=C2)N3CCN(C=4N=C(N=C(N4)NCC=C)NCC=C)CC3	0.87307	0.47833
NS00001357	3-Chloro-4-methylphenyl isocyanate	O=C=NC1=CC=C(C(Cl)=C1)C	0.13451	0.96814
NS00001358	3,3'-[methylenebis(oxymethylene)]bisheptane	O(COCC(CC)CCCC)CC(CC)CCCC	0.74719	0.7711
NS00001359	Octanoic acid, 1,3-propanediyl ester	O=C(OCCCOC(=O)CCCCCCC)CCCCCCC	0.74719	0.7711
NS00001360	2,2-Dimethylpropanol	OCC(C)(C)C	0.13451	0.96814
NS00001361	Demexiptiline	N(OCCNC)=C1C=2C=CC=CC2C=CC=3C=CC=CC31	0.74719	0.7711
NS00001362	Hydroxypropyl methacrylate	O=C(OC(C)CO)C(=C)C	0.13451	0.96814
NS00001363	4-(2,2-Dichlorocyclopropyl)phenyl acetate	O=C(OC1=CC=C(C=C1)C2CC2(Cl)Cl)C	0.13451	0.96814
NS00001364	(2Z)-(5-Amino-1,2,4-thiadiazol-3-yl){[(1-tert-butoxy-2-methyl-1-oxopropan-2-yl)oxy]imino}acetic acid	O=C(O)C(=NOC(C(=O)OCCCC)C)C1=NSC(=N1)N	0.74719	0.7711
NS00001365	Fensulfothion-oxon	O=S(C1=CC=C(OP(=O)(OCC)OCC)C=C1)C	0.74719	0.7711
NS00001366	2-Amino-5-methylbenzenesulfonic acid	O=S(=O)(O)C1=CC(=CC=C1N)C	0.93651	0.33333
NS00001367	Actinomycin D	O=C(NC1C(=O)NC(C(=O)N2CCCC2C(=O)N(C)CC(=O)N(C)C(C(=O)OC1C)C(C)C)C(C)C)C3=CC=C(C=4OC=5C(=NC43)C(C(=O)NC6C(=O)NC(C(=O)N7CCCC7C(=O)N(C)CC(=O)N(C)C(C(=O)OC6C)C(C)C)C(C)C)=C(N)C(=O)C5C)C	0.89552	0.34328
NS00001368	Bromophenol blue	O=S1(=O)OC(C2=CC(Br)=C(O)C(Br)=C2)(C3=CC(Br)=C(O)C(Br)=C3)C=4C=CC=CC41	0.87307	0.47833
NS00001369	Benzenesulfonic acid, 2,2'-(1,2-ethenediyl)bis[5-[[4-(4-morpholinyl)-6-[(4-sulfophenyl)amino]-1,3,5-triazin-2-yl]amino]-	O=S(=O)(O)C1=CC=C(C=C1)NC=2N=C(N=C(N2)N3CCOCC3)NC4=CC=C(C=CC5=CC=C(C=C5S(=O)(=O)O)NC6=NC(=NC(=N6)N7CCOCC7)NC8=CC=C(C=C8)S(=O)(=O)O)C(=C4)S(=O)(=O)O	0.96774	0.09677
NS00001370	2-Propyl-1-heptanol	OCC(CCC)CCCCC	0.13451	0.96814
NS00001371	Tolbutamide	O=C(NCCCC)NS(=O)(=O)C1=CC=C(C=C1)C	0.74719	0.7711
NS00001372	Lactitol	OCC(O)C(O)C(OC1OC(CO)C(O)C(O)C1O)C(O)CO	0.89552	0.34328
NS00001373	5',5''''-(1,1,1-trifluoropropane-2,2-diyl)bis(1,1':3',1''-terphenyl-2'-ol)	FC(F)(F)C(C1=CC(C=2C=CC=CC2)=C(O)C(=C1)C3=CC=CC=C3)(C4=CC(C=5C=CC=CC5)=C(O)C(=C4)C6=CC=CC=C6)C	0.87307	0.47833
NS00001374	Caspofungin	O=C(NC1C(=O)NC(C(=O)N2CC(O)CC2C(=O)NC(C(=O)NC(C(=O)N3CCC(O)C3C(=O)NC(NCCN)C(O)C1)C(O)CCN)C(O)C(O)C4=CC=C(O)C=C4)C(O)C)CCCCCCCCC(C)CC(C)CC	0.89552	0.34328
NS00001375	2,5-Dimethyl-2-ethylhexanoic acid	O=C(O)C(C)(CC)CCC(C)C	0.13451	0.96814
NS00001376	7-Aminocephalosporanic acid	O=C(O)C1=C(COC(=O)C)CSC2N1C(=O)C2N	0.74719	0.7711
NS00001377	1,1,1,3,4,4,4-Heptafluoro-3-(trifluoromethyl)butan-2-one	O=C(C(F)(F)F)C(F)(C(F)(F)F)C(F)(F)F	0.95455	0.04545
NS00001378	4-Dodecylbenzenesulfonic acid	O=S(=O)(O)C1=CC=C(C=C1)CCCCCCCCCCCC	0.93651	0.33333
NS00001379	Bis[(oxiran-2-yl)methyl] benzene-1,4-dicarboxylate	O=C(OCC1OC1)C2=CC=C(C=C2)C(=O)OCC3OC3	0.74719	0.7711
NS00001380	5-Hydroxy-6-(glutathion-S-yl)-diclofenac	O=C(O)CNC(=O)C(NC(=O)CCC(N)C(=O)O)CSC=1C(O)=CC(Cl)=C(NC=2C=CC=CC2CC(=O)O)C1Cl	0.89552	0.34328
NS00001381	Bisaniline P	NC1=CC=C(C=C1)C(C2=CC=C(C=C2)C(C3=CC=C(N)C=C3)(C)C)(C)C	0.74719	0.7711
NS00001383	palerol	O=C(OC1CC2CC(OC)C(C1)[N+]2(C)C)C(O)(C=3C=CC=CC3)C=4C=CC=CC4	0.87307	0.47833
NS00001384	Chlortoluron benzoic acid (CGA 15140)	O=C(O)C1=CC=C(C=C1Cl)NC(=O)N(C)C	0.74719	0.7711
NS00001385	Clobetasol	O=C1C=CC2(C(=C1)CCC3C4CC(C)C(O)(C(=O)CCl)C4(C)CC(O)C32F)C	0.87307	0.47833
NS00001386	Solketal	OCC1OC(OC1)(C)C	0.13451	0.96814
NS00001387	Terbucarb	O=C(OC=1C(=CC(=CC1C(C)(C)C)C)C(C)(C)C)NC	0.74719	0.7711
NS00001388	Isoprene	C=CC(=C)C	0.13451	0.96814
NS00001389	2,2,4-Trimethylpentane	CC(C)CC(C)(C)C	0.13451	0.96814
NS00001390	1-Tetradecanamine, N,N-dimethyl-, N-oxide	O=N(C)(C)CCCCCCCCCCCCCC	0.74719	0.7711
NS00001391	Amiloxate	O=C(OCCC(C)C)C=CC1=CC=C(OC)C=C1	0.74719	0.7711
NS00001392	Acetamide, 2-cyano-2-[2,3-dihydro-3-(tetrahydro-2,4,6-trioxo-5(2H)-pyrimidinylidene)-1H-isoindol-1-ylidene]-N-methyl-	N#CC(C(=O)NC)=C1NC(C=2C=CC=CC21)=C3C(=O)NC(=O)NC3=O	0.89552	0.34328
NS00001393	Desethyl pirimiphos-methyl	S=P(OC1=NC(=NC(=C1)C)NCC)(OC)OC	0.74719	0.7711
NS00001394	1-(6-tert-Butyl-1,1-dimethyl-2,3-dihydro-1H-inden-4-yl)ethanone	O=C(C=1C=C(C=C2C1CCC2(C)C)C(C)(C)C)C	0.74719	0.7711
NS00001395	6-Methyl coumarin	O=C1OC=2C=CC(=CC2C=C1)C	0.74719	0.7711
NS00001396	(4S)-2-(4-bromophenyl)-4-isopropyl-3-pentanoyl-1,3-oxazolidin-5-one	O=C1OC(C2=CC=C(Br)C=C2)N(C(=O)CCCC)C1C(C)C	0.74719	0.7711
NS00001397	3-(dodecylthio)butyronitrile	N#CCC(SCCCCCCCCCCCC)C	0.74719	0.7711
NS00001398	1,3,5-Benzenetricarboxylic acid	O=C(O)C=1C=C(C=C(C1)C(=O)O)C(=O)O	0.74719	0.7711
NS00001399	2-Hydroxy-4-methyl-6-oxo-1-{3-[(propan-2-yl)oxy]propyl}-1,6-dihydropyridine-3-carbonitrile	N#CC1=C(O)N(C(=O)C=C1C)CCCOC(C)C	0.74719	0.7711
NS00001400	Pyrazosulfuron-ethyl	O=C(OCC)C=1C=NN(C1S(=O)(=O)NC(O)=NC=2N=C(OC)C=C(N2)OC)C	0.89552	0.34328
NS00001401	Butanamide, N,N'-(3,3'-dimethyl[1,1'-biphenyl]-4,4'-diyl)bis[3-oxo-	O=C(NC1=CC=C(C=C1C)C=2C=CC(NC(=O)CC(=O)C)=C(C2)C)CC(=O)C	0.87307	0.47833
NS00001402	Pentachloronitrobenzene	O=N(=O)C=1C(Cl)=C(Cl)C(Cl)=C(Cl)C1Cl	0.09402	0.96581
NS00001403	Hexadecyl acetate	O=C(OCCCCCCCCCCCCCCCC)C	0.74719	0.7711
NS00001404	Imipraminoxide	O=N(C)(C)CCCN1C=2C=CC=CC2CCC=3C=CC=CC31	0.87307	0.47833
NS00001405	Fosfomycin	O=P(O)(O)C1OC1C	0.74719	0.7711
NS00001406	1-(4-morpholinophenyl)butan-1-one	O=C(C1=CC=C(C=C1)N2CCOCC2)CCC	0.74719	0.7711
NS00001407	Methantheline	O=C(OCC[N+](C)(CC)CC)C1C=2C=CC=CC2OC=3C=CC=CC31	0.87307	0.47833
NS00001408	3,3'-[Oxybis(ethane-2,1-diyloxy)]dipropan-1-amine	O(CCOCCCN)CCOCCCN	0.74719	0.7711
NS00001409	3-Methylpyrazole	N1=CC=C(N1)C	0.13451	0.96814
NS00001410	Degradation-Product	ClC1=C(Cl)C2(Cl)C3CC4C(CCCC3C1(Cl)C2(Cl)Cl)C5(Cl)C(Cl)(Cl)C4(Cl)C6(Cl)OC65Cl	0.74719	0.7711
NS00001411	2-{4-[4-[4-fluoro-6-(2-(2-vinylsulfonylethoxy)ethylamino)-1,3,5-triazin-2-ylamino]phenylazo]phenylazo}naphthalene-4,6,8-trisulfonic acid	O=S(=O)(O)C1=CC=2C(=CC(N=NC3=CC=C(N=NC4=CC=C(C=C4)NC5=NC(F)=NC(=N5)NCCOCCS(=O)(=O)C=C)C=C3)=CC2S(=O)(=O)O)C(=C1)S(=O)(=O)O	0.96774	0.09677
NS00001412	Isobutyl methacrylate	O=C(OCC(C)C)C(=C)C	0.13451	0.96814
NS00001413	didodecyl fumarate	O=C(OCCCCCCCCCCCC)C=CC(=O)OCCCCCCCCCCCC	0.74719	0.7711
NS00001414	1,3-Bis(4-hydroxyphenyl)pentane	OC1=CC=C(C=C1)CCC(C2=CC=C(O)C=C2)CC	0.74719	0.7711
NS00001415	2-Chloro-4-(methanesulfonyl)-1-methylbenzene	O=S(=O)(C1=CC=C(Cl)C(=C1)C)C	0.74719	0.7711
NS00001416	Vat Violet 14	O=C1C=2C=C(Cl)C=C(Cl)C2NC=3C1=CC(Cl)=C4C(=O)C=5C=CC=CC5C(=O)C34	0.87307	0.47833
NS00001417	Carbonimidodithioic acid, cyano-, dimethyl ester	N#CN=C(SC)SC	0.56	0.88
NS00001418	2'-(4-chloro-3-cyano-5-formyl-2-thienyl)azo-5'-diethylaminoacetanilide	N#CC1=C(N=NC2=CC=C(C=C2NC(=O)C)N(CC)CC)SC(C=O)=C1Cl	0.87307	0.47833
NS00001420	4-Bromophenol	BrC1=CC=C(O)C=C1	0.13451	0.96814
NS00001421	2-methyl-1-heptanol	OCC(C)CCCCC	0.13451	0.96814
NS00001422	2,3,4,4'-Tetrahydroxybenzophenone	O=C(C1=CC=C(O)C=C1)C2=CC=C(O)C(O)=C2O	0.74719	0.7711
NS00001423	5'-Cytidylic acid	O=C1N=C(N)C=CN1C2OC(COP(=O)(O)O)C(O)C2O	0.93651	0.33333
NS00001424	1,3,6,8-Tetrachlorodibenzofuran	ClC=1C=C(Cl)C2=C(OC=3C(Cl)=CC(Cl)=CC32)C1	0.74719	0.7711
NS00001425	2-Ethylamino-1-(3,4-Methylenedioxyphenyl)propan-1-oneÃ‚Â (bkMDEA,Ã‚Â ethylone)	O=C(C1=CC=C2OCOC2=C1)C(NCC)C	0.74719	0.7711
NS00001426	Ropivacaine	O=C(NC=1C(=CC=CC1C)C)C2N(CCC)CCCC2	0.74719	0.7711
NS00001427	Diisopropanolamine	OC(C)CNCC(O)C	0.75	0.84615
NS00001428	1,4-Benzenediamine, N1-(1,4-dimethylpentyl)-	NC1=CC=C(C=C1)NC(C)CCC(C)C	0.74719	0.7711
NS00001429	1-(2-Chlorophenyl)-N,N-dimethylmethanamine	ClC=1C=CC=CC1CN(C)C	0.75	0.84615
NS00001430	2-Hydroxy-2-methylpropanenitrile	N#CC(O)(C)C	0.13451	0.96814
NS00001431	TBBPA Diacid	O=C(O)CC(=CC(Br)C(=O)O)C(C1=CC(Br)=C(O)C(Br)=C1)(C)C	0.53333	0.86667
NS00001432	Benzoin	O=C(C=1C=CC=CC1)C(O)C=2C=CC=CC2	0.74719	0.7711
NS00001433	1,2,4,5-Tetrabromobenzene	BrC=1C=C(Br)C(Br)=CC1Br	0.09402	0.96581
NS00001434	(S)-2-Amino-6-propionylamino-4,5,6,7-tetrahydrobenzothiazole	O=C(NC1CC=2SC(=NC2CC1)N)CC	0.74719	0.7711
NS00001435	3-Hydroxy-4-butyrophenetidide	O=C(NC1=CC=C(OCC)C=C1)CC(O)C	0.74719	0.7711
NS00001436	3-[3-(3-hydroxypropoxy)-2,2-bis[(3-hydroxypropoxy)methyl]propoxy]propan-1-ol	OCCCOCC(COCCCO)(COCCCO)COCCCO	0.87307	0.47833
NS00001437	Xanthylium, 3,6-bis(ethylamino)-9-[2-(methoxycarbonyl)phenyl]-2,7-dimethyl-, molybdatetungstatephosphate	O=C(OC)C=1C=CC=CC1C=2C=3C=C(C(=CC3OC4C=C(C(=CC24)C)N(CC)CC)N(CC)CC)C	0.87307	0.47833
NS00001438	2-Chlorobenzoic acid	O=C(O)C=1C=CC=CC1Cl	0.13451	0.96814
NS00001439	Octachlorocyclopentane	ClC1C(Cl)(Cl)C(Cl)C(Cl)(Cl)C1(Cl)Cl	0.13451	0.96814
NS00001440	Bromodichloroacetic acid	O=C(O)C(Cl)(Cl)Br	0.13451	0.96814
NS00001441	2,6-dibromo-4-{2-[3,5-dibromo-4-(prop-2-en-1-yloxy)phenyl]propan-2-yl}phenol	BrC=1C=C(C=C(Br)C1O)C(C2=CC(Br)=C(OCC=C)C(Br)=C2)(C)C	0.87307	0.47833
NS00001442	(2,2-Diethoxyethyl)dimethylamine	O(CC)C(OCC)CN(C)C	0.4375	0.75
NS00001443	2-[4-(Dibutylamino)-2-hydroxybenzoyl]benzoic acid	O=C(O)C=1C=CC=CC1C(=O)C2=CC=C(C=C2O)N(CCCC)CCCC	0.87307	0.47833
NS00001444	N-Dodecylpropane-1,3-diamine	NCCCNCCCCCCCCCCCC	0.74719	0.7711
NS00001445	Benzenepropanal, .beta.-methyl-3-(1-methylethenyl)-	O=CCC(C=1C=CC=C(C1)C(=C)C)C	0.13451	0.96814
NS00001446	4,4'-(9H-Fluorene-9,9-diyl)bis(2-chloroaniline)	ClC1=CC(=CC=C1N)C2(C3=CC=C(N)C(Cl)=C3)C=4C=CC=CC4C=5C=CC=CC52	0.87307	0.47833
NS00001447	Florasulam	O=S(=O)(NC=1C(F)=CC=CC1F)C=2N=C3C(F)=CN=C(OC)N3N2	0.93651	0.33333
NS00001448	Dihexadecyldimethylammonium ion	CCCCCCCCCCCCCCCC[N+](C)(C)CCCCCCCCCCCCCCCC	0.87307	0.47833
NS00001449	1,6-Hexanediamine	NCCCCCCN	0.4375	0.75
NS00001450	Degradation-Product	OC1=CC=CC(=C1O)CC=2C=CC=CC2CC=3C=CC=CC3C	0.74719	0.7711
NS00001451	Methyl bromoacetate	O=C(OC)CBr	0.13451	0.96814
NS00001452	Diethyl allylphosphonate	O=P(OCC)(OCC)CC=C	0.13451	0.96814
NS00001453	2,4-Dichlorophenyl benzenesulfonate	O=S(=O)(OC1=CC=C(Cl)C=C1Cl)C=2C=CC=CC2	0.74719	0.7711
NS00001454	Poly[oxy(methyl-1,2-ethanediyl)], ÃŽÂ±,ÃŽÂ±'-(2,2-dimethyl-1,3-propanediyl)bis[Ãâ€°-hydroxy-]	OCCCOCC(C)(C)COCCCO	0.74719	0.7711
NS00001455	2,4,6(1H,3H,5H)-Pyrimidinetrione, 5-[(2,3-dihydro-6-methyl-2-oxo-1H-benzimidazol-5-yl)azo]-	O=C1N=C2C=C(NNC3C(=O)NC(=O)NC3=O)C(=CC2=N1)C	0.89552	0.34328
NS00001457	5-Chloro-2-(2,4-dichlorophenoxy)aniline	ClC1=CC=C(OC2=CC=C(Cl)C=C2N)C(Cl)=C1	0.74719	0.7711
NS00001458	2-nitro-2-phenylpropane-1,3-diol	O=N(=O)C(C=1C=CC=CC1)(CO)CO	0.74719	0.7711
NS00001459	Dioctylmaleate	O=C(OCCCCCCCC)C=CC(=O)OCCCCCCCC	0.74719	0.7711
NS00001460	4-amino-N-(2-methylquinolin-8-yl)benzenesulfonamide	O=S(=O)(NC1=CC=CC2=CC=C(N=C21)C)C3=CC=C(N)C=C3	0.87307	0.47833
NS00001461	2H,3H-Decafluoropentane	FC(C(F)C(F)(F)C(F)(F)F)C(F)(F)F	0.95455	0.04545
NS00001462	Clozapine,-N-oxide	O=N1(C)CCN(C2=NC3=CC(Cl)=CC=C3NC=4C=CC=CC42)CC1	0.87307	0.47833
NS00001463	2-(2-Bromoethyl)-1,3-dioxolane	BrCCC1OCCO1	0.13451	0.96814
NS00001464	3-methyl-1-phenethylbutylamine	NC(CCC=1C=CC=CC1)CC(C)C	0.84884	0.53488
NS00001465	Vat Blue 4	O=C1C=2C=CC=CC2C(=O)C=3C1=CC=C4NC=5C(=CC=C6C(=O)C=7C=CC=CC7C(=O)C65)NC43	0.87307	0.47833
NS00001466	3-Furanol, tetrahydro-	OC1COCC1	0.13451	0.96814
NS00001467	Coumatetralyl	O=C1C=2C=CC=CC2OC(O)=C1C3C=4C=CC=CC4CCC3	0.74719	0.7711
NS00001468	diisooctyl adipate	O=C(OCCCCCC(C)C)CCCCC(=O)OCCCCCC(C)C	0.74719	0.7711
NS00001469	3-Ethyl-4-methyl-3-pyrrolin-2-one	O=C1NCC(=C1CC)C	0.13451	0.96814
NS00001470	3-(1H-benzimidazol-2-yl)benzoic acid	O=C(O)C1=CC=CC(=C1)C2=NC=3C=CC=CC3N2	0.87307	0.47833
NS00001471	Streptomycin A	O=CC1(O)C(OC(OC2C(O)C(O)C(N=C(N)N)C(O)C2N=C(N)N)C1OC3OC(CO)C(O)C(O)C3NC)C	0.89552	0.34328
NS00001472	Edifenphos	O=P(OCC)(SC=1C=CC=CC1)SC=2C=CC=CC2	0.74719	0.7711
NS00001473	Propanoic acid, 2-chloro-, ethyl ester	O=C(OCC)C(Cl)C	0.13451	0.96814
NS00001474	Triptorelin	O=C(N)CNC(=O)C1N(C(=O)C(NC(=O)C(NC(=O)C(NC(=O)C(NC(=O)C(NC(=O)C(NC(=O)C(NC(=O)C2NC(=O)CC2)CC=3N=CNC3)CC4=CNC=5C=CC=CC54)CO)CC6=CC=C(O)C=C6)CC7=CNC=8C=CC=CC87)CC(C)C)CCCNC(=N)N)CCC1	0.89552	0.34328
NS00001475	Guanethidine	N(=C(N)N)CCN1CCCCCCC1	0.74719	0.7711
NS00001476	2,2',4,4',5,6'-Hexabromodiphenyl ether	BrC=1C=C(Br)C(OC2=CC(Br)=C(Br)C=C2Br)=C(Br)C1	0.74719	0.7711
NS00001477	2-Propynoic acid, 3-phenyl-	O=C(O)C#CC=1C=CC=CC1	0.13451	0.96814
NS00001478	5Ã‚Â´-Hydroxy-sulfamethoxazole	O=S(=O)(NC1=NOC(=C1)CO)C2=CC=C(N)C=C2	0.74719	0.7711
NS00001479	3-(3,4,5-Trimethoxy benzylidene)-2,4-pentanedione	O=C(C(=CC1=CC(OC)=C(OC)C(OC)=C1)C(=O)C)C	0.74719	0.7711
NS00001480	2-(2-naphthyloxy)ethanol	OCCOC=1C=CC=2C=CC=CC2C1	0.74719	0.7711
NS00001481	Cefetamet pivoxil	O=C(O)C1=C(C)CSC2N1C(=O)C2NC(=O)C(=NOC)C=3N=C(SC3)N	0.89552	0.34328
NS00001482	Butylbenzene	C=1C=CC(=CC1)CCCC	0.13451	0.96814
NS00001483	Bis(2-methylbutan-2-yl) peroxide	O(OC(C)(C)CC)C(C)(C)CC	0.13451	0.96814
NS00001484	Methyl disulfide	S(SC)C	0.13451	0.96814
NS00001485	Dichloroacetic acid	O=C(O)C(Cl)Cl	0.13451	0.96814
NS00001486	1-Dodecyl-2-pyrrolidinone	O=C1N(CCC1)CCCCCCCCCCCC	0.74719	0.7711
NS00001487	Propanenitrile, 2-[bis(cyanomethyl)amino]-	N#CCN(CC#N)C(C#N)C	0.74719	0.7711
NS00001488	Pyraflufen-ethyl	O=C(OCC)COC1=CC(=C(F)C=C1Cl)C2=NN(C(OC(F)F)=C2Cl)C	0.74719	0.7711
NS00001489	2-(3-Chloropropoxy)-1-methoxy-4-nitrobenzene	O=N(=O)C1=CC=C(OC)C(OCCCCl)=C1	0.74719	0.7711
NS00001490	Isosorbide 2,5-dinitrate	O=N(=O)OC1COC2C(ON(=O)=O)COC12	0.74719	0.7711
NS00001491	N-Oleylpalmitic acid amide	O=C(NCCCCCCCCC=CCCCCCCCC)CCCCCCCCCCCCCCC	0.87307	0.47833
NS00001492	3-Carene	C1=C(C)CC2C(C1)C2(C)C	0.13451	0.96814
NS00001493	(3ÃŽÂ²,5Z,7E)-9,10-secocholesta-5,7,10(19)-trien-3-yl butyrate	O=C(OC1CC(=CC=C2CCCC3(C)C2CCC3C(C)CCCC(C)C)C(=C)CC1)CCC	0.74719	0.7711
NS00001494	1-[(3,3-Diphenylpropyl)(methyl)amino]-2-methylpropan-2-ol	OC(C)(C)CN(C)CCC(C=1C=CC=CC1)C=2C=CC=CC2	0.74719	0.7711
NS00001495	1,2-Dibenzoyl-1-tert-butylhydrazine	O=C(NN(C(=O)C=1C=CC=CC1)C(C)(C)C)C=2C=CC=CC2	0.74719	0.7711
NS00001497	Iodixanol	O=C(NCC(O)CO)C=1C(I)=C(C(=O)NCC(O)CO)C(I)=C(C1I)N(C(=O)C)CC(O)CN(C(=O)C)C=2C(I)=C(C(=O)NCC(O)CO)C(I)=C(C(=O)NCC(O)CO)C2I	0.89552	0.34328
NS00001498	Isoascorbic acid	O=C1OC(C(=O)C1O)C(O)CO	0.74719	0.7711
NS00001499	2-Amino-3,5-dibromobenzaldehyde	O=CC=1C=C(Br)C=C(Br)C1N	0.74719	0.7711
NS00001500	Ivabradine	O=C1N(CCC2=CC(OC)=C(OC)C=C2C1)CCCN(C)CC3C4=CC(OC)=C(OC)C=C4C3	0.87307	0.47833
NS00001501	Sodium (5alpha,6alpha,9alpha)-3-methoxy-17-(~2~H_3_)methyl-7,8-didehydro-4,5-epoxymorphinan-6-yl (3xi)-beta-D-ribo-hexopyranosiduronate	O=C(O)C1OC(OC2C=CC3C4N(C)CCC53C6=C(OC25)C(OC)=CC=C6C4)C(O)C(O)C1O	0.96774	0.09677
NS00001502	3-Chloroaniline	ClC1=CC=CC(N)=C1	0.13451	0.96814
NS00001503	Phenol, 2,4-bis[(dodecylthio)methyl]-6-methyl-	OC=1C(=CC(=CC1CSCCCCCCCCCCCC)CSCCCCCCCCCCCC)C	0.87307	0.47833
NS00001504	Dorzolamide	O=S(=O)(N)C=1SC2=C(C1)C(NCC)CC(C)S2(=O)=O	0.74719	0.7711
NS00001505	Pregna-1,4-diene-3,20-dione, 6-fluoro-11-hydroxy-16-methyl-21-[(1-oxopentyl)oxy]-, (6a,11ÃƒÅ¸,16a)-	O=C1C=CC2(C(=C1)C(F)CC3C4CC(C)C(C(=O)COC(=O)CCCC)C4(C)CC(O)C32)C	0.87307	0.47833
NS00001506	(6R-trans)-7-amino-3-[[[5-(carboxymethyl)-4-methyl-2-thiazolyl]thio]methyl]-8-oxo-5-thia-1-azabicyclo[4.2.0]oct-2-ene-2-carboxylic acid	O=C(O)C1=C(CSC2=NC(=C(S2)CC(=O)O)C)CSC3N1C(=O)C3N	0.89552	0.34328
NS00001507	Benzal chloride	ClC(Cl)C=1C=CC=CC1	0.13451	0.96814
NS00001508	2-{[3,3-Bis(3-tert-butyl-4-hydroxyphenyl)butanoyl]oxy}ethyl 3-(3-tert-butyl-4-hydroxy-5-methylphenyl)-3-(3-tert-butyl-4-hydroxyphenyl)butanoate	O=C(OCCOC(=O)CC(C1=CC=C(O)C(=C1)C(C)(C)C)(C2=CC=C(O)C(=C2)C(C)(C)C)C)CC(C3=CC=C(O)C(=C3)C(C)(C)C)(C4=CC=C(O)C(=C4)C(C)(C)C)C	0.53333	0.86667
NS00001509	Procainamide	O=C(NCCN(CC)CC)C1=CC=C(N)C=C1	0.74719	0.7711
NS00001510	Acetic acid, [(3,5,6-trichloro-2-pyridinyl)oxy]-, methyl ester	O=C(OC)COC1=NC(Cl)=C(Cl)C=C1Cl	0.74719	0.7711
NS00001511	2,3,4,5-Tetrachlorobiphenyl	ClC1=CC(=C(Cl)C(Cl)=C1Cl)C=2C=CC=CC2	0.09402	0.96581
NS00001512	10,11-Dihydrocarbamazepine	O=C(N)N1C=2C=CC=CC2CCC=3C=CC=CC31	0.74719	0.7711
NS00001513	17 beta-Acetoxy-5 alpha-androstan-3-one	O=C(OC1CCC2C3CCC4CC(=O)CCC4(C)C3CCC12C)C	0.74719	0.7711
NS00001514	benzopenicillin	O=C(O)C1N2C(=O)C(NC(=O)CC=3C=CC=CC3)C2SC1(C)C	0.87307	0.47833
NS00001515	2-[2-(3,4-dihydro-6-methoxy-1(2H)-naphthylidene)ethyl]-2-ethylcyclopentane-1,3-dione	O=C1CCC(=O)C1(CC=C2C3=CC=C(OC)C=C3CCC2)CC	0.74719	0.7711
NS00001516	Acarbose	OCC1=CC(NC2C(O)C(O)C(OC2C)OC3C(O)C(O)C(OC3CO)OC4C(O)C(O)C(O)OC4CO)C(O)C(O)C1O	0.89552	0.34328
NS00001517	{2-[2-(Ethenyloxy)ethoxy]ethoxy}ethene	O(C=C)CCOCCOC=C	0.13451	0.96814
NS00001518	2-Ethyl-4-(2',2',3-trimethylcyclopent-3'-enyl)but-2-enol	OCC(=CCC1CC=C(C)C1(C)C)CC	0.74719	0.7711
NS00001519	2,2,6,6-Tetramethylpiperidin-4-amine	NC1CC(NC(C)(C)C1)(C)C	0.84884	0.53488
NS00001520	C.I. Disperse Red 86	O=C1C=2C=CC=CC2C(=O)C=3C(=CC(OC)=C(N)C13)NS(=O)(=O)C4=CC=C(C=C4)C	0.87307	0.47833
NS00001521	Piperidolate	O=C(OC1CN(CC)CCC1)C(C=2C=CC=CC2)C=3C=CC=CC3	0.74719	0.7711
NS00001522	Phenyl carbonochloridate	O=C(Cl)OC=1C=CC=CC1	0.13451	0.96814
NS00001523	Hexachloro-1,3-butadiene	ClC(Cl)=C(Cl)C(Cl)=C(Cl)Cl	0.13451	0.96814
NS00001524	Ethanol, 2,2-dibromo-2-nitro-	O=N(=O)C(Br)(Br)CO	0.56	0.88
NS00001525	BADGE-HCl	ClCC(O)COC1=CC=C(C=C1)C(C2=CC=C(OCC3OC3)C=C2)(C)C	0.74719	0.7711
NS00001526	Endoxifen, (E)-	OC1=CC=C(C=C1)C(C2=CC=C(OCCNC)C=C2)=C(C=3C=CC=CC3)CC	0.87307	0.47833
NS00001527	2-Oxazolidinone, 3-(2-hydroxyethyl)-	O=C1OCCN1CCO	0.13451	0.96814
NS00001528	Di(propylene glycol) tert-butyl ether	OC(C)COCC(OC(C)(C)C)C	0.13451	0.96814
NS00001529	chloramphenicol 4-morpholineacetate	O=C(OC(C1=CC=C(C=C1)N(=O)=O)C(NC(=O)C(Cl)Cl)CO)CN2CCOCC2	0.87307	0.47833
NS00001530	3-Methyl-1-(2-piperidinophenyl)-1-butylamine, (S)-	NC(C=1C=CC=CC1N2CCCCC2)CC(C)C	0.74719	0.7711
NS00001531	4-Chlorobenzotrichloride	ClC1=CC=C(C=C1)C(Cl)(Cl)Cl	0.13451	0.96814
NS00001532	4-Aminomethylbenzoic acid	O=C(O)C1=CC=C(C=C1)CN	0.74719	0.7711
NS00001533	Abiet-8(14)-en-18-oic acid	O=C(O)C1(C)CCCC2(C)C3C(=CC(CC3)C(C)C)CCC12	0.74719	0.7711
NS00001534	KS 22, N,N-dibutyldodecanamide	O=C(N(CCCC)CCCC)CCCCCCCCCCC	0.74719	0.7711
NS00001535	Bendiocarb	O=C(OC1=CC=CC=2OC(OC12)(C)C)NC	0.74719	0.7711
NS00001536	Cyromazine	N=1C(=NC(=NC1N)NC2CC2)N	0.74719	0.7711
NS00001537	2-(3-Bromophenoxy)tetrahydro-2H-pyran	BrC1=CC=CC(OC2OCCCC2)=C1	0.74719	0.7711
NS00001538	tolpropamine	C=1C=CC(=CC1)C(C2=CC=C(C=C2)C)CCN(C)C	0.74719	0.7711
NS00001539	Talinolol	O=C(NC1=CC=C(OCC(O)CNC(C)(C)C)C=C1)NC2CCCCC2	0.87307	0.47833
NS00001540	Chloroquine	ClC=1C=CC=2C(=NC=CC2NC(C)CCCN(CC)CC)C1	0.74719	0.7711
NS00001541	6-Cyclohexyl-4-methyl-2H-pyran-2-one	O=C1OC(=CC(=C1)C)C2CCCCC2	0.74719	0.7711
NS00001542	3,5-Dichlorophenol	ClC=1C=C(Cl)C=C(O)C1	0.13451	0.96814
NS00001543	1,1-Bis(4-hydroxyphenyl)-1-(4-methoxyphenyl)ethane	OC1=CC=C(C=C1)C(C2=CC=C(O)C=C2)(C3=CC=C(OC)C=C3)C	0.74719	0.7711
NS00001545	1,1'-Binaphthyl-2,2'-diyl hydrogen phosphate	O=P1(O)OC=2C=CC=3C=CC=CC3C2C4=C(O1)C=CC=5C=CC=CC54	0.93651	0.33333
NS00001546	lifibrol	O=C(O)C1=CC=C(OCC(O)CCC2=CC=C(C=C2)C(C)(C)C)C=C1	0.74719	0.7711
NS00001547	1,1,1,3,3-Pentachlorobutane	ClC(Cl)(Cl)CC(Cl)(Cl)C	0.13451	0.96814
NS00001548	Chinomethionate	O=C1SC=2N=C3C=CC(=CC3=NC2S1)C	0.74719	0.7711
NS00001549	Bromociclen	ClC1=C(Cl)C2(Cl)C(CBr)CC1(Cl)C2(Cl)Cl	0.09402	0.96581
NS00001550	Spiro[isobenzofuran-1(3H),9'-[9H]xanthen]-3-one, 6'-(ethylhexylamino)-2'-(phenylamino)-	O=C1OC2(C3=CC=C(C=C3OC4=CC=C(C=C42)NC=5C=CC=CC5)N(CC)CCCCCC)C=6C=CC=CC16	0.87307	0.47833
NS00001551	Dicyclohexylamine	O=C(O)CC(N)C(=O)NC(C(=O)NC(C(=O)NC(C(=O)O)C)CC=1N=CNC1)CS	0.89552	0.34328
NS00001552	Degradation-Product	O=S(=O)(NCC)C1=C(O)C(Cl)=C(N)C(Cl)=C1C	0.74719	0.7711
NS00001553	NSC15695	O=C(OCCC)C(OC(C)C1CCCC(C)(C)C1)(C)C	0.74719	0.7711
NS00001554	3-[(4-Fluorophenyl)sulfanyl]-2-hydroxy-2-methylpropanoic acid	O=C(O)C(O)(C)CSC1=CC=C(F)C=C1	0.74719	0.7711
NS00001555	Bromoxynil octanoate	N#CC1=CC(Br)=C(OC(=O)CCCCCCC)C(Br)=C1	0.74719	0.7711
NS00001556	1,2,3,7,8-Pentabromodibenzofuran	BrC1=CC=2OC3=CC(Br)=C(Br)C(Br)=C3C2C=C1Br	0.74719	0.7711
NS00001557	Ethyl chloroacetate	O=C(OCC)CCl	0.13451	0.96814
NS00001558	2,4,6-Trimethylbenzaldehyde	O=CC=1C(=CC(=CC1C)C)C	0.13451	0.96814
NS00001559	alpha-Terpinyl acetate	O=C(OC(C)(C)C1CC=C(C)CC1)C	0.13451	0.96814
NS00001560	2-hexyldecyl p-hydroxybenzoate	O=C(OCC(CCCCCC)CCCCCCCC)C1=CC=C(O)C=C1	0.74719	0.7711
NS00001561	(R)-2-{[(3-methyl-4-nitropyridine-2-yl)methyl]sulfinyl}-1H-benzimidazole	O=N(=O)C=1C=CN=C(C1C)CS(=O)C2=NC=3C=CC=CC3N2	0.87307	0.47833
NS00001562	Phosalone	O=C1OC2=CC(Cl)=CC=C2N1CSP(=S)(OCC)OCC	0.74719	0.7711
NS00001563	Phosphonic acid, octadecyl-, dimethyl ester	O=P(OC)(OC)CCCCCCCCCCCCCCCCCC	0.74719	0.7711
NS00001564	Urea	O=C(N)N	0.56	0.88
NS00001566	N-(2-Methylsulfinyl-1,1-dimethyl-ethyl)-N'-{2-methyl-4-[perfluoroisopropyl]phenyl}phthalamide	O=C(NC1=CC=C(C=C1C)C(F)(C(F)(F)F)C(F)(F)F)C=2C=CC=CC2C(=O)NC(C)(C)CS(=O)C	0.87307	0.47833
NS00001567	N,N'-Diethylthiourea	S=C(NCC)NCC	0.56	0.88
NS00001568	2,4-Dihydroxybenzophenone	O=C(C=1C=CC=CC1)C2=CC=C(O)C=C2O	0.74719	0.7711
NS00001569	Sufentanil	O=C(N(C=1C=CC=CC1)C2(COC)CCN(CCC=3SC=CC3)CC2)CC	0.74719	0.7711
NS00001570	Methyl 3-oxohexanoate	O=C(OC)CC(=O)CCC	0.13451	0.96814
NS00001571	4,4'-Bipyridine	N=1C=CC(=CC1)C=2C=CN=CC2	0.13451	0.96814
NS00001572	4,6-Diphenyl-1,3,5-triazin-2-ol	O=C1N=C(NC(=N1)C=2C=CC=CC2)C=3C=CC=CC3	0.74719	0.7711
NS00001573	Terbufos sulfone	O=S(=O)(CSP(=S)(OCC)OCC)C(C)(C)C	0.74719	0.7711
NS00001574	Cinerin I	O=C(OC1C(=C(C(=O)C1)CC=CC)C)C2C(C=C(C)C)C2(C)C	0.74719	0.7711
NS00001575	Glycine	O=C(O)CN	0.74719	0.7711
NS00001576	Lufenuron	O=C(NC(=O)C=1C(F)=CC=CC1F)NC=2C=C(Cl)C(OC(F)(F)C(F)C(F)(F)F)=CC2Cl	0.87307	0.47833
NS00001577	3-Methyl-5-(2,2,3-trimethyl-3-cyclopenten-1-yl)pent-4-en-2-ol	OC(C)C(C=CC1CC=C(C)C1(C)C)C	0.13451	0.96814
NS00001578	3,4,5,6-Tetrachloropyridine-2-carboxylic acid	O=C(O)C1=NC(Cl)=C(Cl)C(Cl)=C1Cl	0.74719	0.7711
NS00001580	Neostigmine	O=C(OC1=CC=CC(=C1)[N+](C)(C)C)N(C)C	0.74719	0.7711
NS00001581	Trinexapac-ethyl	O=C1C(C(=O)CC(C(=O)OCC)C1)=C(O)C2CC2	0.74719	0.7711
NS00001582	Ibuprofenol	OCC(C1=CC=C(C=C1)CC(C)C)C	0.13451	0.96814
NS00001583	Tetramethylol acetylenediurea	O=C1N(CO)C2N(C(=O)N(CO)C2N1CO)CO	0.87307	0.47833
NS00001584	3-(Diethylcarbamoyl)benzoic acid	O=C(O)C1=CC=CC(=C1)C(=O)N(CC)CC	0.74719	0.7711
NS00001585	Ethyne	C#C	0.13451	0.96814
NS00001586	2-Trifluoromethylbenzenesulphonyl chloride	O=S(=O)(Cl)C=1C=CC=CC1C(F)(F)F	0.95455	0.04545
NS00001587	Benzenemethanol, .alpha.-ethyl-4-methoxy-	OC(C1=CC=C(OC)C=C1)CC	0.13451	0.96814
NS00001588	p-((2-Chloroethyl)ethylamino)benzaldehyde	O=CC1=CC=C(C=C1)N(CC)CCCl	0.74719	0.7711
NS00001589	Dicumarol	O=C1OC=2C=CC=CC2C(O)=C1CC=3C(=O)OC=4C=CC=CC4C3O	0.87307	0.47833
NS00001590	Cyanide	N#C	0.13451	0.96814
NS00001591	Propane, 2-(2-ethoxyethoxy)-2-methyl-	O(CC)CCOC(C)(C)C	0.13451	0.96814
NS00001592	N,N-Dimethyldodecylamine-N-oxide	O=N(C)(C)CCCCCCCCCCCC	0.74719	0.7711
NS00001593	2-Chlorobutane	ClC(C)CC	0.13451	0.96814
NS00001594	phenpromethamine	C=1C=CC(=CC1)C(C)CNC	0.75	0.84615
NS00001595	Butyl N-[(butylthio)thioxomethyl]carbamate	O=C(OCCCC)NC(=S)SCCCC	0.74719	0.7711
NS00001596	Aminoquinuride	O=C(NC=1C=CC=2N=C(C=C(N)C2C1)C)NC=3C=CC=4N=C(C=C(N)C4C3)C	0.87307	0.47833
NS00001597	Fenticlor	ClC1=CC=C(O)C(SC2=CC(Cl)=CC=C2O)=C1	0.74719	0.7711
NS00001598	3-(2-Chlorophenyl)-2-(4-fluorophenyl)prop-2-enal	O=CC(=CC=1C=CC=CC1Cl)C2=CC=C(F)C=C2	0.74719	0.7711
NS00001599	1-Methyladenine	N=1C=NC=2C1N=CN(C2N)C	0.56	0.88
NS00001600	(S)-tert-butyl 6-(5-(7-bromo-9,9-difluoro-9H-fluoren-2-yl)-1H-imidazol-2-yl)-5-azaspiro[2.4]heptane-5-carboxylate	O=C(OC(C)(C)C)N1CC2(CC2)CC1C3=NC=C(N3)C=4C=CC=5C=6C=CC(Br)=CC6C(F)(F)C5C4	0.87307	0.47833
NS00001601	1-benzyl-3,5,7-triaza-1-azoniatricyclo[3.3.1.13,7]decane	C=1C=CC(=CC1)C[N+]23CN4CN(CN(C4)C2)C3	0.74719	0.7711
NS00001602	alpha-Lipoic acid	O=C(O)CCCCC1SSCC1	0.74719	0.7711
NS00001603	2,7-Naphthalenedisulfonic acid, 4-hydroxy-5-[[(4-methylphenyl)sulfonyl]amino]-	O=S(=O)(O)C=1C=C(O)C=2C(C1)=CC(=CC2NS(=O)(=O)C3=CC=C(C=C3)C)S(=O)(=O)O	0.89552	0.34328
NS00001604	Broxyquinoline	BrC1=CC(Br)=C2C=CC=NC2=C1O	0.74719	0.7711
NS00001605	Kaempferol	O=C1C(O)=C(OC=2C=C(O)C=C(O)C12)C=3C=CC(O)=CC3	0.53333	0.86667
NS00001606	2-Chloro-4'-fluoroacetophenone	O=C(C1=CC=C(F)C=C1)CCl	0.13451	0.96814
NS00001607	Degradation-Product	O=P(OCCCCCCCC(C)C)(OCCCCCCCC(C)C)C1=CC=C(O)C(O)=C1	0.74719	0.7711
NS00001608	Benzyl N-(2-benzylacryloyl)glycinate	O=C(OCC=1C=CC=CC1)CNC(=O)C(=C)CC=2C=CC=CC2	0.74719	0.7711
NS00001609	2,2'-(Methylenebis(oxy))bisethanol	OCCOCOCCO	0.56	0.88
NS00001610	Peroxydicarbonic acid, C,C'-bis[4-(1,1-dimethylethyl)cyclohexyl] ester	O=C(OOC(=O)OC1CCC(CC1)C(C)(C)C)OC2CCC(CC2)C(C)(C)C	0.74719	0.7711
NS00001611	Rifamycin SV	O=C(OC1C(C)C(OC)C=COC2(OC=3C(C2=O)=C4C(O)=CC(NC(=O)C(=CC=CC(C)C(O)C(C)C(O)C1C)C)=C(O)C4=C(O)C3C)C)C	0.89552	0.34328
NS00001612	Carbonic dihydrazide	O=C(NN)NN	0.56	0.88
NS00001613	6-i-Propyl-1,3,8-trichlorodibenzofuran	ClC1=CC(Cl)=C2C(OC3=C2C=C(Cl)C=C3C(C)C)=C1	0.74719	0.7711
NS00001614	Cinidon-ethyl	O=C(OCC)C(Cl)=CC1=CC(=CC=C1Cl)N2C(=O)C3=C(C2=O)CCCC3	0.87307	0.47833
NS00001615	Dimethylamine	N(C)C	0	1
NS00001616	1,4-diisodecyl-2-sulfosuccinic acid	O=C(OCCCCCCCC(C)C)CC(C(=O)OCCCCCCCC(C)C)S(=O)(=O)O	0.87307	0.47833
NS00001617	2,4-Dibromophenol	BrC1=CC=C(O)C(Br)=C1	0.13451	0.96814
NS00001618	1,1'-Oxybis[2,3,4,5,6-pentabromobenzene]	BrC=1C(Br)=C(Br)C(OC=2C(Br)=C(Br)C(Br)=C(Br)C2Br)=C(Br)C1Br	0.87307	0.47833
NS00001619	Butyl lactate	O=C(OCCCC)C(O)C	0.13451	0.96814
NS00001620	alpha-Ketometoprolol	O=C(C1=CC=C(OCC(O)CNC(C)C)C=C1)COC	0.74719	0.7711
NS00001621	Methysergide	O=C(NC(CO)CC)C1C=C2C3=CC=CC4=C3C(=CN4C)CC2N(C)C1	0.87307	0.47833
NS00001622	cannabidiol	OC=1C=C(C=C(O)C1C2C=C(C)CCC2C(=C)C)CCCCC	0.74719	0.7711
NS00001623	CHEBI:79724	OC1=CC=C(C=C1)C(C2=CC=C(O)C=C2)(CCC)CCC	0.74719	0.7711
NS00001624	1,4-Diazabicyclo[2.2.2]octane	N12CCN(CC1)CC2	0.4375	0.75
NS00001625	(2-Chloro-5-iodophenyl)[4-[[(3S)-tetrahydro-3-furanyl]oxy]phenyl]methanone	O=C(C1=CC=C(OC2COCC2)C=C1)C3=CC(I)=CC=C3Cl	0.74719	0.7711
NS00001626	2,6-dimethylphenyl 4-hydroxybenzenesulfonate	O=S(=O)(OC=1C(=CC=CC1C)C)C2=CC=C(O)C=C2	0.93651	0.33333
NS00001627	2,2'-Azobis(2-methylbutanenitrile)	N#CC(N=NC(C#N)(C)CC)(C)CC	0.74719	0.7711
NS00001628	1-chloro-N-[2,3,4-trichloro-6-(2,4-dichlorophenoxy)phenyl]methanesulfonamide	O=S(=O)(NC1=C(Cl)C(Cl)=C(Cl)C=C1OC2=CC=C(Cl)C=C2Cl)CCl	0.87307	0.47833
NS00001629	7-Amino-1,3,5-naphthalenetrisulfonic acid	O=S(=O)(O)C1=CC=2C(=CC(N)=CC2S(=O)(=O)O)C(=C1)S(=O)(=O)O	0.96774	0.09677
NS00001630	2-Methyl-4,6-bis[(octylthio)methyl]phenol	OC=1C(=CC(=CC1CSCCCCCCCC)CSCCCCCCCC)C	0.87307	0.47833
NS00001631	Sulfaquinoxaline	O=S(O)(=NC1=NC2=CC=CC=C2N=C1)C3=CC=C(N)C=C3	0.87307	0.47833
NS00001632	thibenzazolin	S=C1N(C=2C=CC=CC2N1CO)CO	0.74719	0.7711
NS00001633	Methyl 4-(((2,5-dichlorophenyl)amino)carbonyl)-2-((2-hydroxy-3-(((2-methoxyphenyl)amino)carbonyl)-1-naphthyl)azo)benzoate	O=C(OC)C1=CC=C(C=C1NN=C2C(=O)C(=CC=3C=CC=CC32)C(=O)NC=4C=CC=CC4OC)C(=O)NC5=CC(Cl)=CC=C5Cl	0.87307	0.47833
NS00001635	Oxamyl	O=C(ON=C(SC)C(=O)N(C)C)NC	0.74719	0.7711
NS00001636	Metribuzin	O=C1C(=NN=C(SC)N1N)C(C)(C)C	0.74719	0.7711
NS00001637	Ergonovine	O=C(NC(C)CO)C1C=C2C=3C=CC=C4NC=C(C43)CC2N(C)C1	0.87307	0.47833
NS00001638	Diethyl ether	O(CC)CC	0.13451	0.96814
NS00001639	Degradation-Product	BrC=1C=C(C(Br)=C(Br)C1Br)C2(C=3C(Br)=C(Br)C(Br)=C(Br)C3C(C)(CO)C2)C	0.87307	0.47833
NS00001640	1-Propanol, 2-amino-	OCC(N)C	0.4375	0.75
NS00001641	mesulfen	S1C2=CC=C(C=C2SC3=CC(=CC=C13)C)C	0.09402	0.96581
NS00001642	Pirfenidone	O=C1C=CC(=CN1C=2C=CC=CC2)C	0.74719	0.7711
NS00001643	1,3-Benzenedimethanamine	NCC1=CC=CC(=C1)CN	0.75	0.84615
NS00001644	Pridinol	OC(C=1C=CC=CC1)(C=2C=CC=CC2)CCN3CCCCC3	0.74719	0.7711
NS00001645	2-Ethyl-1-hexanol	OCC(CC)CCCC	0.13451	0.96814
NS00001646	Ambucetamide	O=C(N)C(C1=CC=C(OC)C=C1)N(CCCC)CCCC	0.74719	0.7711
NS00001647	Perfluamine	FC(F)(F)C(F)(F)C(F)(F)N(C(F)(F)C(F)(F)C(F)(F)F)C(F)(F)C(F)(F)C(F)(F)F	0.4375	0.75
NS00001648	17H-Dicyclopropa[6,7:15,16]cyclopenta[a]phenanthren-17-one, octadecahydro-3,5-dihydroxy-10,13-dimethyl-, (3S,5R,6R,7R,8R,9S,10R,13S,14S,15S,16S)-	O=C1C2CC2C3C4C5CC5C6(O)CC(O)CCC6(C)C4CCC13C	0.74719	0.7711
NS00001649	Mevinphos	O=C(OC)C=C(OP(=O)(OC)OC)C	1	1
NS00001650	(1-methylethyl)-1,1'-biphenyl	C=1C=CC(=CC1)C=2C=CC(=CC2)C(C)C	0.13451	0.96814
NS00001651	amidephrine	O=S(=O)(NC1=CC=CC(=C1)C(O)CNC)C	0.74719	0.7711
NS00001652	carbamic acid, [2-(phenylthio)phenyl]-, phenyl ester	O=C(OC=1C=CC=CC1)NC=2C=CC=CC2SC=3C=CC=CC3	0.74719	0.7711
NS00001653	Succinimide	O=C1NC(=O)CC1	0.74719	0.7711
NS00001654	Floxacillin	O=C(O)C1N2C(=O)C(NC(=O)C=3C(=NOC3C)C=4C(F)=CC=CC4Cl)C2SC1(C)C	0.87307	0.47833
NS00001655	(1-Benzyl-1H-indazol-3-yl)methanol	OCC1=NN(C=2C=CC=CC12)CC=3C=CC=CC3	0.74719	0.7711
NS00001656	2-Methylprop-2-ene-1-sulfonic acid	O=S(=O)(O)CC(=C)C	0.56	0.88
NS00001657	4,4'-(2-Ethyl-2-nitrotrimethylene)dimorpholine	O=N(=O)C(CN1CCOCC1)(CN2CCOCC2)CC	0.74719	0.7711
NS00001658	Benfuresate	O=S(=O)(OC1=CC=C2OCC(C2=C1)(C)C)CC	0.74719	0.7711
NS00001659	4,4'-Disulfanediylbis{5-amino-1-[2,6-dichloro-4-(trifluoromethyl)phenyl]-1H-pyrazole-3-carbonitrile}	N#CC1=NN(C(N)=C1SSC=2C(C#N)=NN(C2N)C3=C(Cl)C=C(C=C3Cl)C(F)(F)F)C4=C(Cl)C=C(C=C4Cl)C(F)(F)F	0.96774	0.09677
NS00001660	1,2,3,7,9-Pentachlorodibenzofuran	ClC1=CC(Cl)=C2C(OC3=CC(Cl)=C(Cl)C(Cl)=C32)=C1	0.74719	0.7711
NS00001661	cresolsulfonic acid	O=S(=O)(O)C1=CC=C(O)C(=C1)C	0.93651	0.33333
NS00001662	ethyl trans-3-dimethylaminoacrylate	[CH2]C	0.13451	0.96814
NS00001663	Peracetic acid	O=C(OO)C	0.13451	0.96814
NS00001664	Bufotenine	OC=1C=CC=2NC=C(C2C1)CCN(C)C	0.74719	0.7711
NS00001665	2,4-Diaminoanisole	O(C1=CC=C(N)C=C1N)C	0.56	0.88
NS00001666	ethyltriphenylfosfonium	C=1C=CC(=CC1)[P+](C=2C=CC=CC2)(C=3C=CC=CC3)CC	1	0
NS00001667	5-(4-hydroxyphenyl)imidazolidine-2,4-dione	O=C1NC(=O)C(N1)C2=CC=C(O)C=C2	0.74719	0.7711
NS00001668	Amicarbazone	O=C(NC(C)(C)C)N1N=C(N(N)C1=O)C(C)C	0.74719	0.7711
NS00001669	Methanamine, 1,1-dimethoxy-N,N-dimethyl-	O(C)C(OC)N(C)C	0	1
NS00001670	Topanol A	OC=1C(=CC(=CC1C(C)(C)C)C)C	0.13451	0.96814
NS00001671	Diethylstilbestrol diphosphate	O=P(O)(O)OC1=CC=C(C=C1)C(=C(C2=CC=C(OP(=O)(O)O)C=C2)CC)CC	0.93651	0.33333
NS00001672	Furan, tetrahydro-3-methyl-	O1CCC(C)C1	0.13451	0.96814
NS00001673	1,1-Dichloroethane	ClC(Cl)C	0.13451	0.96814
NS00001674	1,2-Ethanediol diacetate	O=C(OCCOC(=O)C)C	0.56	0.88
NS00001675	Ethyl methacrylate	O=C(OCC)C(=C)C	0.13451	0.96814
NS00001676	10-Methoxyiminostilbene	O(C1=CC=2C=CC=CC2NC=3C=CC=CC13)C	0.74719	0.7711
NS00001677	Octadecane, 1-(ethenyloxy)-	O(C=C)CCCCCCCCCCCCCCCCCC	0.74719	0.7711
NS00001678	Benzidine orange	O=C1C(=NNC2=CC=C(C=C2Cl)C=3C=CC(NN=C4C(=O)N(N=C4C)C=5C=CC=CC5)=C(Cl)C3)C(=NN1C=6C=CC=CC6)C	0.87307	0.47833
NS00001679	CAT	O=C(O)C(NC(=O)C(NC(=O)C(N)CS)C)C(O)C	0.96774	0.09677
NS00001680	Phenformin	N(C(=NCCC=1C=CC=CC1)N)=C(N)N	0.74719	0.7711
NS00001681	troxerutin	O=C1C(OC2OC(COC3OC(C)C(O)C(O)C3O)C(O)C(O)C2O)=C(OC4=CC(OCCO)=CC(O)=C14)C=5C=CC(OCCO)=C(OCCO)C5	0.89552	0.34328
NS00001682	metabolite M4 of Chlorthalonil	O=C(N)C1=C(Cl)C(Cl)=C(C(C(=O)N)=C1Cl)S(=O)(=O)O	0.89552	0.34328
NS00001683	Nitrobenzene	O=N(=O)C=1C=CC=CC1	0.13451	0.96814
NS00001684	Prochlorperazine	ClC1=CC=C2SC=3C=CC=CC3N(C2=C1)CCCN4CCN(C)CC4	0.74719	0.7711
NS00001685	Diethyl(3-pyridyl)borane	N=1C=CC=C(C1)B(CC)CC	0.13451	0.96814
NS00001687	Triethyl 3-bromopropane-1,1,1-tricarboxylate	O=C(OCC)C(C(=O)OCC)(C(=O)OCC)CCBr	0.74719	0.7711
NS00001688	Procyanidin	OC=1C=C(O)C2=C(OC(C3=CC=C(O)C(O)=C3)C(OC4(OC=5C=C(O)C=C(O)C5C(O)C4O)C6=CC=C(O)C(O)=C6)C2)C1	0.89552	0.34328
NS00001689	Trimethylolpropane triacrylate	O=C(OCC(COC(=O)C=C)(COC(=O)C=C)CC)C=C	0.74719	0.7711
NS00001690	Phenmedipham	O=C(OC1=CC=CC(=C1)NC(=O)OC)NC2=CC=CC(=C2)C	0.74719	0.7711
NS00001691	Nitrofurantoin	O=C1NC(=O)CN1N=CC=2OC(=CC2)N(=O)=O	0.87307	0.47833
NS00001692	1,3-Diphenyl-1,3-propanedione	O=C(C=1C=CC=CC1)CC(=O)C=2C=CC=CC2	0.74719	0.7711
NS00001693	2-Hydroxyethyl octyl sulfide	OCCSCCCCCCCC	0.13451	0.96814
NS00001694	1-Bromodecane	BrCCCCCCCCCC	0.13451	0.96814
NS00001695	Ethanol, 2-[(4-aminophenyl)sulfonyl]-, hydrogen sulfate (ester)	O=S(=O)(O)OCCS(=O)(=O)C1=CC=C(N)C=C1	0.93651	0.33333
NS00001696	Mesoridazine	O=S(C1=CC=C2SC=3C=CC=CC3N(C2=C1)CCC4N(C)CCCC4)C	0.87307	0.47833
NS00001697	Pentabromochlorocyclohexane	ClC1C(Br)C(Br)C(Br)C(Br)C1Br	0.09402	0.96581
NS00001698	Hydroxy Itraconazole	O=C1N(N=CN1C2=CC=C(C=C2)N3CCN(C4=CC=C(OCC5OC(OC5)(C6=CC=C(Cl)C=C6Cl)CN7N=CN=C7)C=C4)CC3)C(C)C(O)C	0.87307	0.47833
NS00001699	1,4-Dibenzylbenzene	C=1C=CC(=CC1)CC2=CC=C(C=C2)CC=3C=CC=CC3	0.09402	0.96581
NS00001700	Benzene, 1-fluoro-2-nitro-	O=N(=O)C=1C=CC=CC1F	0.13451	0.96814
NS00001701	Ambazone	S=C(N=NC1=CC=C(C=C1)NN=C(N)N)N	0.74719	0.7711
NS00001702	Drofenine	O=C(OCCN(CC)CC)C(C=1C=CC=CC1)C2CCCCC2	0.74719	0.7711
NS00001703	Perfluoropropanoic acid	O=C(O)C(F)(F)C(F)(F)F	0.95455	0.04545
NS00001704	Paroxetine	FC1=CC=C(C=C1)C2CCNCC2OCC3=CC=C4OCOC4=C3	0.74719	0.7711
NS00001705	HC Red 3	O=N(=O)C1=CC(N)=CC=C1NCCO	0.74719	0.7711
NS00001706	5-Nitroisophthalic acid	O=C(O)C=1C=C(C=C(C1)N(=O)=O)C(=O)O	0.74719	0.7711
NS00001707	Cumyluron	ClC=1C=CC=CC1CN=C(O)NC(C=2C=CC=CC2)(C)C	0.74719	0.7711
NS00001708	2-Ethylhexyl diphenyl phosphite	O(C=1C=CC=CC1)P(OC=2C=CC=CC2)OCC(CC)CCCC	0.74719	0.7711
NS00001709	1-Propanaminium, 3-[[2-cyano-3-[4-(diethylamino)phenyl]-1-oxo-2-propen-1-yl]oxy]-N-[2-[[2-cyano-3-[4-(diethylamino)phenyl]-1-oxo-2-propen-1-yl]oxy]ethyl]-N,N-dimethyl-, chloride (1:1)	N#CC(=CC1=CC=C(C=C1)N(CC)CC)C(=O)OCCC[N+](C)(C)CCOC(=O)C(C#N)=CC2=CC=C(C=C2)N(CC)CC	0.87307	0.47833
NS00001710	Bromophos-ethyl	S=P(OC=1C=C(Cl)C(Br)=CC1Cl)(OCC)OCC	0.74719	0.7711
NS00001711	1,4,7,10-tetra-p-tosyl-1,4,7,10-tetraazacyclododecane	O=S(=O)(C1=CC=C(C=C1)C)N2CCN(CCN(CCN(CC2)S(=O)(=O)C3=CC=C(C=C3)C)S(=O)(=O)C4=CC=C(C=C4)C)S(=O)(=O)C5=CC=C(C=C5)C	0.96774	0.09677
NS00001712	Hexadecanoyl chloride	O=C(Cl)CCCCCCCCCCCCCCC	0.74719	0.7711
NS00001713	(Ethylenedinitrilo)tetraacetonitrile	N#CCN(CC#N)CCN(CC#N)CC#N	0.74719	0.7711
NS00001714	Mibefradil	O=C(OC1(CCC2=CC(F)=CC=C2C1C(C)C)CCN(C)CCCC3=NC=4C=CC=CC4N3)COC	0.87307	0.47833
NS00001715	Nitrilotriacetic acid	O=C(O)CN(CC(=O)O)CC(=O)O	0.74719	0.7711
NS00001716	O,O-Dimethyldithiophosphate	S=P(S)(OC)OC	0.56	0.88
NS00001717	o,p'-DDE	ClC(Cl)=C(C1=CC=C(Cl)C=C1)C=2C=CC=CC2Cl	0.09402	0.96581
NS00001718	4-(Acetylamino)benzenesulfonyl chloride	O=C(NC1=CC=C(C=C1)S(=O)(=O)Cl)C	0.74719	0.7711
NS00001719	Minocycline	O=C1C(=C(O)N)C(=O)C2(O)C(=O)C3=C(O)C=4C(O)=CC=C(C4CC3CC2C1N(C)C)N(C)C	0.89552	0.34328
NS00001720	(1S,4R,6R)-1-[(3E)-5-Hydroxy-3-methylpent-3-en-1-yn-1-yl]-2,2,6-trimethylcyclohexane-1,4-diole	OCC=C(C#CC1(O)C(C)CC(O)CC1(C)C)C	0.74719	0.7711
NS00001721	Hydroxy-Clindamycin	O=C(NC(C(Cl)C)C1OC(SC)C(O)C(O)C1O)C2N(CO)CC(CCC)C2	0.89552	0.34328
NS00001722	Bismaleimide	O=C1C=CC(=O)N1C2=CC=C(C=C2)CC3=CC=C(C=C3)N4C(=O)C=CC4=O	0.87307	0.47833
NS00001723	1-Propanol, 3,3'-oxybis[2,2-bis(bromomethyl)-	BrCC(CBr)(CO)COCC(CBr)(CBr)CO	0.74719	0.7711
NS00001724	N,N'-(Ethylene)bis[4,5-dibromohexahydro-3,6-methanophthalimide]	O=C1N(C(=O)C2C1C3CC2C(Br)C3Br)CCN4C(=O)C5C(C4=O)C6CC5C(Br)C6Br	0.87307	0.47833
NS00001725	Tenofovir disoproxil	O=C(OCOP(=O)(OCOC(=O)OC(C)C)COC(C)CN1C=NC=2C(=NC=NC21)N)OC(C)C	0.93651	0.33333
NS00001726	2-Naphthalenecarboxamide, N-[4-(acetylamino)phenyl]-4-[[5-(aminocarbonyl)-2-chlorophenyl]azo]-3-hydroxy-	O=C(N)C1=CC=C(Cl)C(=C1)NN=C2C(=O)C(=CC=3C=CC=CC32)C(=O)NC4=CC=C(C=C4)NC(=O)C	0.96774	0.09677
NS00001727	beta-Ionone	O=C(C=CC1=C(C)CCCC1(C)C)C	0.13451	0.96814
NS00001728	Perfluoro-2,5-dimethyl-3,6-dioxanonanoic acid	O=C(O)C(F)(OC(F)(F)C(F)(OC(F)(F)C(F)(F)C(F)(F)F)C(F)(F)F)C(F)(F)F	0.95455	0.04545
NS00001729	3,3,3',3'-Tetramethyl-2,2',3,3'-tetrahydro-1,1'-spirobi[indene]-6,6'-diol	OC1=CC=C2C(=C1)C3(C4=CC(O)=CC=C4C(C)(C)C3)CC2(C)C	0.74719	0.7711
NS00001730	N-(3-methoxypropyl)-1,4-benzodioxan-2-methylamine	O1C=2C=CC=CC2OC(C1)CNCCCOC	0.74719	0.7711
NS00001731	Ethanol, 2-[(3-nitrophenyl)sulfonyl]-	O=N(=O)C1=CC=CC(=C1)S(=O)(=O)CCO	0.74719	0.7711
NS00001732	Cyclohexanone	O=C1CCCCC1	0.13451	0.96814
NS00001733	Tribromoacetaldehyde	O=CC(Br)(Br)Br	0.13451	0.96814
NS00001734	Fluroxypyr	O=C(O)COC1=NC(F)=C(Cl)C(N)=C1Cl	0.74719	0.7711
NS00001735	4-(Benzyloxyl)phenol	OC1=CC=C(OCC=2C=CC=CC2)C=C1	0.74719	0.7711
NS00001736	2-Bromo-4,6-dinitrophenol	O=N(=O)C1=CC(Br)=C(O)C(=C1)N(=O)=O	0.74719	0.7711
NS00001737	4-[(2,5-dichlorophenyl)azo]-N-(2,3-dihydro-2-oxo-1H-benzimidazol-5-yl)-3-hydroxynaphthalene-2-carboxamide	O=C1NC2=CC=C(C=C2N1)NC(=O)C3=CC=4C=CC=CC4C(=NNC5=CC(Cl)=CC=C5Cl)C3=O	0.87307	0.47833
NS00001738	3,4,5,6-Tetrachloropyridine-2-carbonitrile	N#CC1=NC(Cl)=C(Cl)C(Cl)=C1Cl	0.74719	0.7711
NS00001739	Granisetron	O=C(NC1CC2N(C)C(CCC2)C1)C3=NN(C=4C=CC=CC34)C	0.74719	0.7711
NS00001740	Malathion	O=C(OCC)CC(SP(=S)(OC)OC)C(=O)OCC	0.74719	0.7711
NS00001741	2-Mercaptobenzoxazole	S=C1OC=2C=CC=CC2N1	0.74719	0.7711
NS00001742	Pebulate	O=C(SCCC)N(CC)CCCC	0.74719	0.7711
NS00001744	1,4-Anthraquinone	O=C1C=CC(=O)C2=CC=3C=CC=CC3C=C12	0.74719	0.7711
NS00001745	C.I. Pigment Yellow 100	O=C(O)C1=NN(C(=O)C1N=NC2=CC=C(C=C2)S(=O)(=O)O)C3=CC=C(C=C3)S(=O)(=O)O	0.96774	0.09677
NS00001746	4-Chloro-2-(trifluoromethyl)aniline	FC(F)(F)C1=CC(Cl)=CC=C1N	0.95455	0.04545
NS00001747	2,5-Dichlorobiphenyl	ClC=1C=CC(Cl)=C(C1)C=2C=CC=CC2	0.13451	0.96814
NS00001748	Benzoic acid, 3,5-dihydroxy-	O=C(O)C=1C=C(O)C=C(O)C1	0.74719	0.7711
NS00001749	1-(3,4-dimethoxybicyclo[4.2.0]octa-1,3,5-trien-7-yl)methanamine	O(C=1C=C2C(=CC1OC)C(CN)C2)C	0.75	0.84615
NS00001750	Saxitoxin	O=C(OCC1N=C(N)N2CCC(O)(O)C32N=C(N)NC13)N	0.89552	0.34328
NS00001752	3-Chlorophenol	ClC1=CC=CC(O)=C1	0.13451	0.96814
NS00001753	Procyclidine	OC(C=1C=CC=CC1)(CCN2CCCC2)C3CCCCC3	0.74719	0.7711
NS00001754	C.I. Pigment Violet 32	O=C1NC2=CC=C(C=C2N1)NC(=O)C3=CC=4C=CC=CC4C(=NNC5=CC(OC)=C(C=C5OC)S(=O)(=O)NC)C3=O	0.96774	0.09677
NS00001755	12H-Phthaloperin-12-one	O=C1C=2C=CC=CC2C3=NC4=CC=CC=5C=CC=C(C45)N13	0.74719	0.7711
NS00001756	2-[2-(Dimethylamino)ethoxy]ethanol	OCCOCCN(C)C	0.75	0.84615
NS00001757	Triethylenetetramine	NCCNCCNCCN	0.75	0.84615
NS00001758	3,4-Dimethylbenzaldehyde	O=CC1=CC=C(C(=C1)C)C	0.13451	0.96814
NS00001759	Chlorpromazine	ClC1=CC=C2SC=3C=CC=CC3N(C2=C1)CCCN(C)C	0.74719	0.7711
NS00001760	N-Ethylphthalimide	O=C1C=2C=CC=CC2C(=O)N1CC	0.74719	0.7711
NS00001762	4-(6-tert-Butyl-5H-pyrazolo[1,5-b][1,2,4]triazol-2-yl)aniline	N1=C(C=C2NC(=NN12)C=3C=CC(N)=CC3)C(C)(C)C	0.74719	0.7711
NS00001763	1,4-DibenzypiperazineÃ‚Â (DBZP)	C=1C=CC(=CC1)CN2CCN(CC=3C=CC=CC3)CC2	0.74719	0.7711
NS00001764	2,4-Dibromo-1-[(1-methoxy-1-methylethoxy)methyl]benzene	BrC1=CC=C(C(Br)=C1)COC(OC)(C)C	0.74719	0.7711
NS00001765	Oxirane, 2,2-dimethyl-	O1CC1(C)C	0.13451	0.96814
NS00001766	Fipexide	O=C(N1CCN(CC2=CC=C3OCOC3=C2)CC1)COC4=CC=C(Cl)C=C4	0.87307	0.47833
NS00001767	Hydrazine, (2,4,6-trichlorophenyl)-	ClC=1C=C(Cl)C(NN)=C(Cl)C1	0.13451	0.96814
NS00001768	Fluopyram	O=C(NCCC1=NC=C(C=C1Cl)C(F)(F)F)C=2C=CC=CC2C(F)(F)F	0.74719	0.7711
NS00001769	Valsartan benzyl ester	O=C(OCC=1C=CC=CC1)C(N(C(=O)CCCC)CC2=CC=C(C=C2)C3=CC=CC=C3C=4N=NNN4)C(C)C	0.87307	0.47833
NS00001770	Decanedioic acid, bis(1-methylethyl) ester	O=C(OC(C)C)CCCCCCCCC(=O)OC(C)C	0.74719	0.7711
NS00001771	Acetamide, N-(4-aminophenyl)-N-methyl-	O=C(N(C1=CC=C(N)C=C1)C)C	0.74719	0.7711
NS00001772	Thiocarbanilide	S=C(NC=1C=CC=CC1)NC=2C=CC=CC2	0.74719	0.7711
NS00001773	2,6-Dinitrochlorobenzene	O=N(=O)C1=CC=CC(=C1Cl)N(=O)=O	0.74719	0.7711
NS00001774	Benzo(g,h,i)perylene	C=1C=C2C=CC3=CC=C4C=CC5=CC=CC=6C(C1)=C2C3=C4C56	0.09402	0.96581
NS00001775	2-[2-(2-Butoxyethoxy)ethoxy]ethanol	OCCOCCOCCOCCCC	0.13451	0.96814
NS00001776	2-[4-(6-chloroquinoxaline-2-yl-oxy)phenoxy]propanoic acid, (2R)-	O=C(O)C(OC1=CC=C(OC2=NC3=CC=C(Cl)C=C3N=C2)C=C1)C	0.74719	0.7711
NS00001777	Cyprazine	CC(C)Nc1nc(nc(n1)Cl)NC2CC2	0.74719	0.7711
NS00001778	tert-Butylacrylamide	O=C(C=C)NC(C)(C)C	0.13451	0.96814
NS00001780	Benzenebutanenitrile	N#CCCCC=1C=CC=CC1	0.13451	0.96814
NS00001781	isooctene	C=CCCCC(C)C	0.13451	0.96814
NS00001782	3,6-diamino-10-methylacridinium	NC1=CC=C2C=C3C=CC(N)=CC3=[N+](C2=C1)C	0.74719	0.7711
NS00001784	Dibenzo(b,e)(1,4)dioxin, 2,3-dibromo-7,8-dichloro-	ClC=1C=C2OC3=CC(Br)=C(Br)C=C3OC2=CC1Cl	0.74719	0.7711
NS00001785	Tricyclodecanedimethanol	OCC1CCC2C3CC(CC3CO)C12	0.74719	0.7711
NS00001786	Cyclooct-4-en-1-yl methyl carbonate	O=C(O)OCC1CCC=CCCC1	0.74719	0.7711
NS00001787	Tetrahydronaphthol-2	OC1CC=2C=CC=CC2CC1	0.13451	0.96814
NS00001788	1-[(2-isopropyl-1,3-thiazol-4-yl)methyl]-1-methyl-3-[(3S)-2-oxotetrahydrofuran-3-yl]urea	O=C(NC1C(=O)OCC1)N(C)CC=2N=C(SC2)C(C)C	0.74719	0.7711
NS00001789	4-bromobenzene-1,2-diamine	BrC1=CC=C(N)C(N)=C1	0.74719	0.7711
NS00001790	Efloxate	O=C(OCC)COC1=CC=C2C(=O)C=C(OC2=C1)C=3C=CC=CC3	0.74719	0.7711
NS00001791	6,8-disulfanyloctanoic acid	O=C(O)CCCCC(S)CCS	0.74719	0.7711
NS00001793	3-(2-(2-Hydroxyethoxy)ethylimino)-2,2-dimethylpropyl dodecanoate	O=C(OCC(C=NCCOCCO)(C)C)CCCCCCCCCCC	0.74719	0.7711
NS00001794	6H-Dibenz[c,e][1,2]oxaphosphorin-6-propanoic acid, butyl ester, 6-oxide	O=C(OCCCC)CCP1(=O)OC=2C=CC=CC2C=3C=CC=CC31	0.74719	0.7711
NS00001795	Sulfosulfuron	O=C(NC=1N=C(OC)C=C(N1)OC)NS(=O)(=O)C2=C(N=C3C=CC=CN32)S(=O)(=O)CC	0.96774	0.09677
NS00001796	1,2,3,4-Tetrahydronaphthalen-1-one	O=C1C=2C=CC=CC2CCC1	0.13451	0.96814
NS00001797	2-[2-(6-methoxy-3,4-dihydro-2H-naphthalen-1-ylidene)ethyl]-2-methylcyclopentane-1,3-dione	O=C1CCC(=O)C1(C)CC=C2C3=CC=C(OC)C=C3CCC2	0.74719	0.7711
NS00001798	2-(2-hydroxypropyl)-tetrahydropyran-3,4,5-triol	OC(C)CC1OCC(O)C(O)C1O	0.74719	0.7711
NS00001799	2-Chlorobenzotrifluoride	FC(F)(F)C=1C=CC=CC1Cl	0.13451	0.96814
NS00001800	Spectinomycin	O=C1CC(OC2OC3C(O)C(NC)C(O)C(NC)C3OC12O)C	0.74719	0.7711
NS00001801	1,2-diacetoxybut-3-ene	O=C(OCC(OC(=O)C)C=C)C	0.56	0.88
NS00001802	isooctadecan-1-ol	OCCCCCCCCCCCCCCCC(C)C	0.74719	0.7711
NS00001803	2-Phenyl-1,3-propanediol	OCC(C=1C=CC=CC1)CO	0.13451	0.96814
NS00001804	4,4'-Dinitro-2,2'-stilbenesulfonic acid	O=N(=O)C1=CC=C(C=CC2=CC=C(C=C2S(=O)(=O)O)N(=O)=O)C(=C1)S(=O)(=O)O	0.96774	0.09677
NS00001805	3,5-dichloro-4-ethyl-2-hydroxyaniline	ClC=1C=C(N)C(O)=C(Cl)C1CC	0.74719	0.7711
NS00001806	3,3'-Dimethyl-4,4'-diphenylene diisocyanate	O=C=NC=1C=CC(=CC1C)C2=CC=C(N=C=O)C(=C2)C	0.74719	0.7711
NS00001807	Tert-butyl 4-(6-nitropyridin-3-yl)piperazine-1-carboxylate	O=C(OC(C)(C)C)N1CCN(C2=CN=C(C=C2)N(=O)=O)CC1	0.74719	0.7711
NS00001808	Benzenemethanamine, .alpha.-methyl-	NC(C=1C=CC=CC1)C	0.4375	0.75
NS00001809	Allyl acetoacetate	O=C(OCC=C)CC(=O)C	0.13451	0.96814
NS00001810	Propanoic acid, 2-hydroxy-, hexadecyl ester	O=C(OCCCCCCCCCCCCCCCC)C(O)C	0.74719	0.7711
NS00001811	1-Propanol	OCCC	0.13451	0.96814
NS00001812	4,6-Dichloropyrimidine	ClC1=NC=NC(Cl)=C1	0.13451	0.96814
NS00001813	Piperonal	O=CC1=CC=C2OCOC2=C1	0.13451	0.96814
NS00001814	Benzocaine	O=C(OCC)C1=CC=C(N)C=C1	0.13451	0.96814
NS00001815	Benzbromarone	O=C(C1=CC(Br)=C(O)C(Br)=C1)C=2C=3C=CC=CC3OC2CC	0.74719	0.7711
NS00001816	3-(2-ethylhexyloxy)propane-1,2-diol	OCC(O)COCC(CC)CCCC	0.74719	0.7711
NS00001817	2-(Dimethylamino)ethyl acrylate	O=C(OCCN(C)C)C=C	0.4375	0.75
NS00001818	Phenol, 4-nonyl-, branched	OC1=CC=C(C=C1)CCCCCCC(C)C	0.74719	0.7711
NS00001819	Lumefantrine	ClC1=CC=C(C=C1)C=C2C=3C=C(Cl)C=CC3C4=C2C=C(Cl)C=C4C(O)CN(CCCC)CCCC	0.87307	0.47833
NS00001820	Thionyl chloride	O=S(Cl)Cl	0.87307	0.47833
NS00001821	1,6-Dicyanohexane	N#CCCCCCCC#N	0.13451	0.96814
NS00001822	Erythromycin, 9-amino-9-deoxo-, (9S)- (9CI)	O=C1OC(CC)C(O)(C)C(O)C(C)C(N)C(C)CC(O)(C)C(OC2OC(C)CC(N(C)C)C2O)C(C)C(OC3OC(C)C(O)C(OC)(C)C3)C1C	0.89552	0.34328
NS00001823	2-Phosphono-1,2,4-butanetricarboxylic acid	O=C(O)CCC(C(=O)O)(CC(=O)O)P(=O)(O)O	0.93651	0.33333
NS00001824	Pyrimethamine	ClC1=CC=C(C=C1)C=2C(=NC(=NC2CC)N)N	0.74719	0.7711
NS00001825	tiropramide	O=C(NC(C(=O)N(CCC)CCC)CC1=CC=C(OCCN(CC)CC)C=C1)C=2C=CC=CC2	0.87307	0.47833
NS00001826	Acephylline	O=C(O)CN1C=NC2=C1C(=O)N(C(=O)N2C)C	0.87307	0.47833
NS00001827	2-Azabicyclo[2.2.1]heptane, 2-methyl-	N1(C)CC2CCC1C2	0.4375	0.75
NS00001828	Olaquindox	O=C(NCCO)C1=C([N+]([O-])=C2C=CC=CC2=[N+]1[O-])C	0.87307	0.47833
NS00001829	2-Amino-6-chloro-4-nitrophenol	O=N(=O)C1=CC(Cl)=C(O)C(N)=C1	0.74719	0.7711
NS00001830	3,5,5-Trimethylhexanoic acid	O=C(O)CC(C)CC(C)(C)C	0.13451	0.96814
NS00001831	Isovaleric acid	O=C(O)CC(C)C	0.13451	0.96814
NS00001832	2-[(3-nitropyrazolo[1,5-a]pyridin-2-yl)oxy]ethanol	O=N(=O)C=1C(=NN2C=CC=CC12)OCCO	0.74719	0.7711
NS00001833	Benzyl (5-{[4-({5-[acetyl(hydroxy)amino]pentyl}amino)-4-oxobutanoyl](hydroxy)amino}pentyl)carbamate	O=C(OCC=1C=CC=CC1)NCCCCCN(O)C(=O)CCC(=O)NCCCCCN(O)C(=O)C	0.89552	0.34328
NS00001834	(4-Methoxy[1,1'-biphenyl]-3-yl)hydrazine	O(C=1C=CC(=CC1NN)C=2C=CC=CC2)C	0.74719	0.7711
NS00001835	Calcipotriene	OC(C=CC(C)C1CCC2C(=CC=C3C(=C)C(O)CC(O)C3)CCCC21C)C4CC4	0.87307	0.47833
NS00001836	1-Naphthalenesulfonic acid, 2-[(2-hydroxy-1-naphthalenyl)azo]-, barium salt (2:1)	O=C1C=CC=2C=CC=CC2C1=NNC=3C=CC=4C=CC=CC4C3S(=O)(=O)O	0.87307	0.47833
NS00001837	4,4'-(9H-Fluorene-9,9-diyl)diphenol	OC1=CC=C(C=C1)C2(C3=CC=C(O)C=C3)C=4C=CC=CC4C=5C=CC=CC52	0.87307	0.47833
NS00001838	Ethyl 4-oxocyclohexanecarboxylate	O=C(OCC)C1CCC(=O)CC1	0.13451	0.96814
NS00001839	Benzoylprop-ethyl	O=C(OCC)C(N(C(=O)C=1C=CC=CC1)C2=CC=C(Cl)C(Cl)=C2)C	0.74719	0.7711
NS00001840	Quinine ethyl carbonate	O=C(OCC)OC(C=1C=CN=C2C=CC(OC)=CC21)C3N4CCC(C3)C(C=C)C4	0.74719	0.7711
NS00001841	Hydroxyethyl imidazolidinone	O=C1NCCN1CCO	0.74719	0.7711
NS00001842	Risedronic acid	O=P(O)(O)C(O)(CC=1C=NC=CC1)P(=O)(O)O	0.93651	0.33333
NS00001843	Piroctone	O=C1C=C(C=C(N1O)CC(C)CC(C)(C)C)C	0.74719	0.7711
NS00001844	2-6-di-tert-butyl-4-methylcyclohexyl 5-{[bis(2-ethoxy-2-oxoethyl)carbamoyl]oxy}-2-(4-tert-butylphenyl)-6-cyano-1H-pyrrolo[1,2-b][1,2,4]triazole-7-carboxylate	N#CC1=C(OC(=O)N(CC(=O)OCC)CC(=O)OCC)N2NC(NC2=C1C(=O)O)(C3=CC=C(C=C3)C(C)(C)C)C4CC(C)CCC4(C(C)(C)C)C(C)(C)C	0.89552	0.34328
NS00001845	3-(3-Hydroxypropyl)-1,3-oxazolidin-2-one	O=C1OCCN1CCCO	0.74719	0.7711
NS00001847	Dimethyl nonanedioate	O=C(OC)CCCCCCCC(=O)OC	0.56	0.88
NS00001848	Octenylsuccinic anhydride	O=C1OC(=O)C(C=CCCCCCC)C1	0.74719	0.7711
NS00001849	Methylparaben	O=C(OC)C1=CC=C(O)C=C1	0.13451	0.96814
NS00001850	Perfluoro(oxacyclopentane)	FC1(F)OC(F)(F)C(F)(F)C1(F)F	0.95455	0.04545
NS00001851	Mebhydrolin	C=1C=CC(=CC1)CN2C=3C=CC=CC3C4=C2CCN(C)C4	0.74719	0.7711
NS00001852	Thiosildenafil	O=S(=O)(C=1C=CC(OCC)=C(C1)C2=NC=3C(=NN(C3C(=S)N2)C)CCC)N4CCN(C)CC4	0.87307	0.47833
NS00001853	Tetrahydrofurfuryl alcohol	OCC1OCCC1	0.13451	0.96814
NS00001854	Phosphinic acid, diphenyl-	O=P(O)(C=1C=CC=CC1)C=2C=CC=CC2	0.74719	0.7711
NS00001855	Benzamide, 4-amino-N-(3-aminophenyl)-	O=C(NC=1C=CC=C(N)C1)C2=CC=C(N)C=C2	0.74719	0.7711
NS00001856	3-Diethylaminophenol	OC1=CC=CC(=C1)N(CC)CC	0.13451	0.96814
NS00001857	Tribufos	O=P(SCCCC)(SCCCC)SCCCC	0.74719	0.7711
NS00001858	1,1'-[Oxybis(methylene)]bis(pentabromobenzene)	BrC=1C(Br)=C(Br)C(=C(Br)C1Br)COCC=2C(Br)=C(Br)C(Br)=C(Br)C2Br	0.87307	0.47833
NS00001859	Chloroneb	ClC=1C=C(OC)C(Cl)=CC1OC	0.13451	0.96814
NS00001860	Pipazethate	O=C(OCCOCCN1CCCCC1)N2C3=NC=CC=C3SC=4C=CC=CC42	0.87307	0.47833
NS00001861	1,2,4-Trichlorobenzene	ClC1=CC=C(Cl)C(Cl)=C1	0.13451	0.96814
NS00001862	Pigment and dye	O=C(O)C=1C=CC=CC1C2(O)C3=CC=C(C=C3OC=4C=C(C(=CC42)NC=5C=CC=CC5)C)N(CC)CCC(C)C	0.87307	0.47833
NS00001863	Oxazolidine, 4-ethyl-2-methyl-2-(3-methylbutyl)-	O1CC(NC1(C)CCC(C)C)CC	0.75	0.84615
NS00001864	Triflusulfuron	O=C(O)C1=CC=CC(=C1S(=O)(=O)NC(=O)NC2=NC(=NC(=N2)N(C)C)OCC(F)(F)F)C	0.89552	0.34328
NS00001865	Dichlorophenol	ClC1=CC=CC(O)=C1Cl	0.13451	0.96814
NS00001866	Geraniol	OCC=C(C)CCC=C(C)C	0.13451	0.96814
NS00001867	Bis[2-[2-(2-butoxyethoxy)ethoxy]ethyl] adipate	O=C(OCCOCCOCCOCCCC)CCCCC(=O)OCCOCCOCCOCCCC	0.87307	0.47833
NS00001868	3-(Dimethylamino)propylamine	NCCCN(C)C	0.4375	0.75
NS00001869	Biochanin A	O=C1C(=COC=2C=C(O)C=C(O)C12)C=3C=CC(OC)=CC3	0.74719	0.7711
NS00001870	1,3-Bis(2,3-dibromopropyl)-5-allyl-1,3,5-Triazine-2,4,6(1H,3H,5H)-trione	O=C1N(C(=O)N(C(=O)N1CC(Br)CBr)CC(Br)CBr)CC=C	0.87307	0.47833
NS00001871	Benzoic acid, 3,4,5-trimethoxy-	O=C(O)C1=CC(OC)=C(OC)C(OC)=C1	0.74719	0.7711
NS00001872	1-chloro-N-[4,5-dichloro-2-(2,4-dichlorophenoxy)phenyl]methanesulfonamide	O=S(=O)(NC1=CC(Cl)=C(Cl)C=C1OC2=CC=C(Cl)C=C2Cl)CCl	0.87307	0.47833
NS00001873	1-amino-4-(4-tert-butylanilino)anthraquinone-2-sulfonate	O=C1C=2C=CC=CC2C(=O)C3=C(C=C(C(N)=C13)S(=O)(=O)O)NC4=CC=C(C=C4)C(C)(C)C	0.87307	0.47833
NS00001874	1,3-Diaminopropane	NCCCN	0	1
NS00001875	Homosildenafil	O=C1NC(=NC=2C(=NN(C12)C)CCC)C=3C=C(C=CC3OCC)S(=O)(=O)N4CCN(CC)CC4	0.87307	0.47833
NS00001876	Methanol	OC	0.13451	0.96814
NS00001877	Phenol, p-(3-methyl-2-butenyl)-	OC1=CC=C(C=C1)CC=C(C)C	0.13451	0.96814
NS00001878	Methyl 2-cyanoacrylate	N#CC(=C)C(=O)OC	0.13451	0.96814
NS00001879	bis(Chloromethyl) ether	ClCOCCl	0.13451	0.96814
NS00001880	L-Tyrosine	O=C(O)C(N)CC1=CC=C(O)C=C1	0.74719	0.7711
NS00001881	2-Ethylhexyl 4-nitrobenzoate	O=C(OCC(CC)CCCC)C1=CC=C(C=C1)N(=O)=O	0.74719	0.7711
NS00001882	Amitriptylinoxide	O=N(C)(C)CCC=C1C=2C=CC=CC2CCC=3C=CC=CC13	0.87307	0.47833
NS00001883	2-(Thiocyanomethylthio)benzothiazole	N#CSCSC1=NC=2C=CC=CC2S1	0.74719	0.7711
NS00001884	guaiacolsulfonic acid	O=S(=O)(O)C=1C=CC=CC1OCO	0.93651	0.33333
NS00001885	Mometasone	O=C1C=CC2(C(=C1)CCC3C4CC(C)C(O)(C(=O)CCl)C4(C)CC(O)C32Cl)C	0.87307	0.47833
NS00001886	Secnidazole	O=N(=O)C1=CN=C(N1CC(O)C)C	0.74719	0.7711
NS00001887	(R)-(((4-Ethyl-2,3-dioxopiperazin-1-yl)carbonyl)amino)phenylaceticacid	O=C(O)C(NC(=O)N1C(=O)C(=O)N(CC)CC1)C=2C=CC=CC2	0.87307	0.47833
NS00001888	Dichlone	O=C1C(Cl)=C(Cl)C(=O)C=2C=CC=CC12	0.74719	0.7711
NS00001889	5,6-Dihydroxyindole	OC1=CC=2C=CNC2C=C1O	0.74719	0.7711
NS00001890	Terbutaline	OC=1C=C(O)C=C(C1)C(O)CNC(C)(C)C	0.74719	0.7711
NS00001891	2,4-Difluoro-alpha-(1H-1,2,4-triazolyl)acetophenone	O=C(C1=CC=C(F)C=C1F)CN2N=CN=C2	0.74719	0.7711
NS00001892	Dinaphtho[2,3-i:2',3'-i']benzo[1,2-a:4,5-a']dicarbazole-5,7,12,17,19,24(6H,18H)-hexone	O=C1C=2C=CC=CC2C(=O)C=3C1=CC=C4C5=CC=C6C(=O)C=7C(=CC=C8C9=CC=C%10C(=O)C=%11C=CC=CC%11C(=O)C%10=C9NC87)C(=O)C6=C5NC43	0.87307	0.47833
NS00001893	3-methylpent-1-en-4-yn-3-ol	C#CC(O)(C=C)C	0.13451	0.96814
NS00001894	Syringic acid	O=C(O)C1=CC(OC)=C(O)C(OC)=C1	0.74719	0.7711
NS00001895	Trietazine	ClC=1N=C(N=C(N1)N(CC)CC)NCC	0.74719	0.7711
NS00001896	1-benzofuran-3(2H)-one O-methyloxime	N(OC)=C1C=2C=CC=CC2OC1	0.13451	0.96814
NS00001898	2-(4-(3-(4-chlorophenyl)-4,5-dihydropyrazolyl)phenylsulfonyl)ethyldimethylammonium	O=S(=O)(C1=CC=C(C=C1)C2(N=NCC2)C3=CC=C(Cl)C=C3)CCN(C)C	0.87307	0.47833
NS00001899	2-Methyl-1,3-benzenediol	OC1=CC=CC(O)=C1C	0.13451	0.96814
NS00001900	Butanamide, 2,2'-[(3,3'-dichloro[1,1'-biphenyl]-4,4'-diyl)bis(2,1-diazenediyl)]bis[N-(4-methylphenyl)-3-oxo-	O=C(NC1=CC=C(C=C1)C)C(N=NC=2C=CC(=CC2Cl)C3=CC=C(N=NC(C(=O)NC4=CC=C(C=C4)C)C(=O)C)C(Cl)=C3)C(=O)C	0.96774	0.09677
NS00001901	Tripropylene glycol butyl ether	OCC(C)COCCOC(C)CCCOCC	0.74719	0.7711
NS00001902	2-((3-Aminophenyl)sulphonyl) hydrogensulphate	O=S(=O)(O)OCCS(=O)(=O)C=1C=CC=C(N)C1	0.93651	0.33333
NS00001903	3,5-Dibromo-N-(2,4-dibromophenyl)-2-hydroxybenzamide	O=C(NC1=CC=C(Br)C=C1Br)C=2C=C(Br)C=C(Br)C2O	0.87307	0.47833
NS00001904	Cyclohexane, (ethenyloxy)-	O(C=C)C1CCCCC1	0.13451	0.96814
NS00001905	2-Naphthalenecarboxamide, 4-[[4-(aminocarbonyl)phenyl]azo]-3-hydroxy-N-(2-methoxyphenyl)-	O=C(N)C1=CC=C(C=C1)NN=C2C(=O)C(=CC=3C=CC=CC32)C(=O)NC=4C=CC=CC4OC	0.87307	0.47833
NS00001906	diisodecyl adipate	O=C(OCCCCCCCC(C)C)CCCCC(=O)OCCCCCCCC(C)C	0.74719	0.7711
NS00001907	Dihexadecyl peroxodicarbonate	O=C(OOC(=O)OCCCCCCCCCCCCCCCC)OCCCCCCCCCCCCCCCC	0.87307	0.47833
NS00001908	Ethanolamine	OCCN	0	1
NS00001909	Dimethyl nitroterephthalate	O=C(OC)C1=CC=C(C(=O)OC)C(=C1)N(=O)=O	0.74719	0.7711
NS00001910	2,3,4,5,6-pentachlorobenzenesulfonic acid	O=S(=O)(O)C=1C(Cl)=C(Cl)C(Cl)=C(Cl)C1Cl	0.93651	0.33333
NS00001911	Phenothrin [(1R)-trans- isomer]	O=C(OCC=1C=CC=C(OC=2C=CC=CC2)C1)C3C(C=C(C)C)C3(C)C	0.74719	0.7711
NS00001912	Aripiprazole	O=C1NC2=CC(OCCCCN3CCN(C=4C=CC=C(Cl)C4Cl)CC3)=CC=C2CC1	0.87307	0.47833
NS00001913	Exo-(+/-)-1-methyl-4-(1-methylethyl)-2-[(2-methylphenyl)methoxy]-7-oxabicyclo[2.2.1]heptane	O(CC=1C=CC=CC1C)C2CC3(OC2(C)CC3)C(C)C	0.74719	0.7711
NS00001914	Bromodiiodomethane	BrC(I)I	0.13451	0.96814
NS00001915	Acipimox	O=C(O)C1=CN=CC(=[N+]1[O-])C	0.74719	0.7711
NS00001916	2,4-Dichloro-5-(trifluoromethyl)pyrimidine	FC(F)(F)C1=CN=C(Cl)N=C1Cl	0.95455	0.04545
NS00001917	2-Amino-N-(2-chloro-6-methylphenyl)-1,3-thiazole-5-carboxamide	O=C(NC=1C(Cl)=CC=CC1C)C=2SC(=NC2)N	0.74719	0.7711
NS00001918	Ethanethioic acid	O=C(S)C	0.56	0.88
NS00001919	3,3-Diphenylpropylamine	NCCC(C=1C=CC=CC1)C=2C=CC=CC2	0.74719	0.7711
NS00001920	3,5-Diamino-2,4,6-triiodobenzoate	O=C(O)C=1C(I)=C(N)C(I)=C(N)C1I	0.87307	0.47833
NS00001921	2-Amino-N-(1-methylethyl)benzamide	OC(=NC(C)C)C=1C=CC=CC1N	0.74719	0.7711
NS00001923	pridinol	O=S(=O)(OC(C=1C=CC=CC1)(C=2C=CC=CC2)CCN3CCCCC3)C	0.74719	0.7711
NS00001924	2-Hydroxy-4,6-bismorpholino-1,3,5-triazin	OC=1N=C(N=C(N1)N2CCOCC2)N3CCOCC3	0.87307	0.47833
NS00001925	5-(2-Fluorophenyl)-1H-pyrrole-3-carbaldehyde	O=CC1=CNC(=C1)C=2C=CC=CC2F	0.74719	0.7711
NS00001926	Zipeprol	OC(CN1CCN(CC1)CC(OC)C=2C=CC=CC2)C(OC)C=3C=CC=CC3	0.74719	0.7711
NS00001927	Butanenitrile	N#CCCC	0.13451	0.96814
NS00001928	3-[(3-sulfanylbutanoyl)oxy]-2,2-bis{[(3-sulfanylbutanoyl)oxy]methyl}propyl 3-sulfanylbutanoate	O=C(OCC(COC(=O)CC(S)C)(COC(=O)CC(S)C)COC(=O)CC(S)C)CC(S)C	0.96774	0.09677
NS00001929	2-(Ethylamino)propiophenone hydrochloride	O=C(C=1C=CC=CC1)C(NCC)C	0.84884	0.53488
NS00001930	2-Bromo-1,3,7,8-tetrachlorodibenzodioxin	ClC=1C=C2OC3=CC(Cl)=C(Br)C(Cl)=C3OC2=CC1Cl	0.74719	0.7711
NS00001931	Chlortetracycline	O=C(N)C=1C(=O)C2(O)C(O)=C3C(=O)C=4C(O)=CC=C(Cl)C4C(O)(C)C3CC2C(C1O)N(C)C	0.89552	0.34328
NS00001932	BADGE-HCl-H2O	ClCC(O)COC1=CC=C(C=C1)C(C2=CC=C(OCC(O)CO)C=C2)(C)C	0.87307	0.47833
NS00001933	Diacetyl hydrazine	O=C(NNC(=O)C)C	0.74719	0.7711
NS00001934	4-(4-Amino-3-fluorophenoxy)-N-methylpyridine-2-carboxamide	O=C(NC)C1=NC=CC(OC2=CC=C(N)C(F)=C2)=C1	0.74719	0.7711
NS00001935	Degradation-Product	O=C(C(O)CC1=CC=C(Cl)C=C1)C(C)(C)C	0.74719	0.7711
NS00001936	Rimexolone	O=C1C=CC2(C(=C1)CCC3C4CC(C)C(C(=O)CC)(C)C4(C)CC(O)C32)C	0.74719	0.7711
NS00001937	Lanosterol	OC1CCC2(C3=C(CCC2C1(C)C)C4(C)CCC(C(C)CCC=C(C)C)C4(C)CC3)C	0.74719	0.7711
NS00001938	Benzododecinium	C=1C=CC(=CC1)C[N+](C)(C)CCCCCCCCCCCC	0.87307	0.47833
NS00001939	Telbivudine	O=C1NC(=O)N(C=C1C)C2OC(CO)C(O)C2	0.87307	0.47833
NS00001940	Farnesyl acetate	O=C(OCC=C(C)CCC=C(C)CCC=C(C)C)C	0.74719	0.7711
NS00001941	Allobarbital	O=C1NC(=O)C(C(=O)N1)(CC=C)CC=C	0.53333	0.86667
NS00001942	Ethyl N-[3-amino-4-(methylamino)benzoyl]-N-pyridin-2-yl-beta-alaninate	O=C(OCC)CCN(C1=NC=CC=C1)C(=O)C2=CC=C(NC)C(N)=C2	0.87307	0.47833
NS00001943	Diisotridecyl adipate	O=C(OCCCCCCCCCCC(C)C)CCCCC(=O)OCCCCCCCCCCC(C)C	0.74719	0.7711
NS00001944	Tetroxoprim	N=1C=C(C(=NC1N)N)CC2=CC(OC)=C(OCCOC)C(OC)=C2	0.74719	0.7711
NS00001945	Topramezone	O=C(C1=CNN(C1=O)C)C2=CC=C(C(C3=NOCC3)=C2C)S(=O)(=O)C	0.87307	0.47833
NS00001946	Benzoic acid, 3,5-bis(1,1-dimethylethyl)-4-hydroxy-, 2,4-bis(1,1-dimethylethyl)phenyl ester	O=C(OC1=CC=C(C=C1C(C)(C)C)C(C)(C)C)C=2C=C(C(O)=C(C2)C(C)(C)C)C(C)(C)C	0.74719	0.7711
NS00001947	1,3-dihydro-4(or 5)-methyl-2H-benzimidazole-2-thione	S=C1NC2=CC=CC(=C2N1)C	0.74719	0.7711
NS00001948	2-octyldodecyl isooctadecanoate	O=C(OCC(CCCCCCCC)CCCCCCCCCC)CCCCCCCCCCCCCCC(C)C	0.87307	0.47833
NS00001949	Dipentyl phthalate	O=C(OCCCCC)C=1C=CC=CC1C(=O)OCCCCC	0.74719	0.7711
NS00001950	2-(Octyloxy)benzoyl chloride	O=C(Cl)C=1C=CC=CC1OCCCCCCCC	0.74719	0.7711
NS00001951	Aminolevulinic acid	O=C(O)CCC(=O)CN	0.74719	0.7711
NS00001952	Lisuride	O=C(NC1C=C2C=3C=CC=C4NC=C(C43)CC2N(C)C1)N(CC)CC	0.74719	0.7711
NS00001953	Flumethasone	O=C1C=CC2(C(=C1)C(F)CC3C4CC(C)C(O)(C(=O)CO)C4(C)CC(O)C32F)C	0.87307	0.47833
NS00001954	Trifluridine	O=C1NC(=O)N(C=C1C(F)(F)F)C2OC(CO)C(O)C2	0.87307	0.47833
NS00001955	Fluvoxamine	FC(F)(F)C1=CC=C(C=C1)C(=NOCCN)CCCCOC	0.74719	0.7711
NS00001956	2,2',5,5'-Tetrachlorobiphenyl	ClC1=CC=C(Cl)C(=C1)C=2C=C(Cl)C=CC2Cl	0.09402	0.96581
NS00001957	Dimethyl sulfoxide	O=S(C)C	0.13451	0.96814
NS00001958	1,1,3,3-Tetrachloropropanone	O=C(C(Cl)Cl)C(Cl)Cl	0.13451	0.96814
NS00001959	2,6-Dichloro-1,4-benzenediamine	ClC=1C=C(N)C=C(Cl)C1N	0.13451	0.96814
NS00001960	1-Octadecanol	OCCCCCCCCCCCCCCCCCC	0.74719	0.7711
NS00001961	Threonine	O=C(O)C(N)C(O)C	0.74719	0.7711
NS00001962	2,3',4,4',5-Pentachlorobiphenyl	ClC=1C=CC(=CC1Cl)C2=CC(Cl)=C(Cl)C=C2Cl	0.09402	0.96581
NS00001963	(S)-3-Amino-2,3,4,5-tetrahydro-2-oxo-1H-1-benazepine-1-acetic acid 1,1-dimethyl ethyl ester	O=C(OC(C)(C)C)CN1C(=O)C(N)CCC=2C=CC=CC21	0.74719	0.7711
NS00001966	demecarium	O=C(OC1=CC=CC(=C1)[N+](C)(C)C)N(C)CCCCCCCCCCN(C(=O)OC2=CC=CC(=C2)[N+](C)(C)C)C	0.87307	0.47833
NS00001967	Pivmecillinam	O=C(OCOC(=O)C(C)(C)C)C1N2C(=O)C(N=CN3CCCCCC3)C2SC1(C)C	0.87307	0.47833
NS00001968	Dasatinib	O=C(NC=1C(Cl)=CC=CC1C)C=2SC(=NC2)NC=3N=C(N=C(C3)N4CCN(CCO)CC4)C	0.87307	0.47833
NS00001969	Mesosulfuron	O=C(O)C1=CC=C(C=C1S(=O)(=O)NC(=O)NC2=NC(OC)=CC(=N2)OC)CNS(=O)(=O)C	0.89552	0.34328
NS00001970	Cyclonite	O=N(=O)N1CN(N(=O)=O)CN(N(=O)=O)C1	1	0
NS00001971	1,5-Naphthalenedisulfonic acid	O=S(=O)(O)C=1C=CC=C2C1C=CC=C2S(=O)(=O)O	0.87307	0.47833
NS00001972	Mequitazine	S1C=2C=CC=CC2N(C=3C=CC=CC13)CC4CN5CCC4CC5	0.74719	0.7711
NS00001973	(Ethoxymethoxy)cyclododecane	O(COC1CCCCCCCCCCC1)CC	0.74719	0.7711
NS00001974	Bupranolol	ClC1=CC=C(C=C1OCC(O)CNC(C)(C)C)C	0.74719	0.7711
NS00001975	(Z)-9-Tricosene	C(=CCCCCCCCCCCCCC)CCCCCCCC	0.09402	0.96581
NS00001976	monoxerutin	O=C1C(OC2OC(COC3OC(C)C(O)C(O)C3O)C(O)C(O)C2O)=C(OC4=CC(OCCO)=CC(O)=C14)C=5C=CC(O)=C(O)C5	0.89552	0.34328
NS00001977	Cyclohexanamine, 4,4'-methylenebis[N-(1-methylpropyl)-	N(C(C)CC)C1CCC(CC1)CC2CCC(NC(C)CC)CC2	0.74719	0.7711
NS00001978	solifenacin	O=C(OC1CN2CCC1CC2)N3CCC=4C=CC=CC4C3C=5C=CC=CC5	0.74719	0.7711
NS00001979	Methyl thioglycolate	O=C(OC)CS	0.56	0.88
NS00001980	Degradation-Product	O=C(O)C=1C(Br)=C(Br)C(Br)=C(Br)C1C(=O)OCC(O)C	0.87307	0.47833
NS00001982	Dibutyl phosphite	O=[P+](OCCCC)OCCCC	0.13451	0.96814
NS00001983	Norgestimate	O=C(OC1(C#C)CCC2C3CCC4=CC(=NO)CCC4C3CCC21CC)C	0.74719	0.7711
NS00001984	2-chloro-11(10H)-one-dibenzo[b,f][1,4]thiazepin	O=C1NC=2C=CC=CC2SC3=CC=C(Cl)C=C31	0.74719	0.7711
NS00001985	Nitromethane	O=N(=O)C	0.13451	0.96814
NS00001986	Bromodiphenhydramine	BrC1=CC=C(C=C1)C(OCCN(C)C)C=2C=CC=CC2	0.74719	0.7711
NS00001987	3-[(4R)-4-(propan-2-yl)cyclohex-1-en-1-yl]propanal	O=CCCC1=CCC(CC1)C(C)C	0.13451	0.96814
NS00001988	(1R)-6,6-dimethylbicyclo[3.1.1]hept-2-en-2-ethanol	OCCC1=CCC2CC1C2(C)C	0.13451	0.96814
NS00001989	Ethanedioic acid, 1,2-bis[(4-chlorophenyl)methyl] ester	O=C(OCC1=CC=C(Cl)C=C1)C(=O)OCC2=CC=C(Cl)C=C2	0.74719	0.7711
NS00001990	Phenylphosphinic acid	O=P(O)C=1C=CC=CC1	0.56	0.88
NS00001991	Cannabinol	OC1=CC(=CC=2OC(C3=CC=C(C=C3C12)C)(C)C)CCCCC	0.74719	0.7711
NS00001992	1H-Imidazole-4-methanol, 5-methyl-	OCC=1N=CNC1C	0.74719	0.7711
NS00001993	Diazolidinyl urea	O=C(NCO)N(CO)C1C(=O)N(C(=O)N1CO)CO	0.89552	0.34328
NS00001994	Degradation-Product	ClC1C(Cl)C(Cl)C(O)C1Cl	0.13451	0.96814
NS00001995	3,3',5,5'-Tetrabromobisphenol A	BrC=1C=C(C=C(Br)C1O)C(C2=CC=C(O)C=C2)(C)C	0.74719	0.7711
NS00001997	Haloxyfop-methyl	O=C(OC)C(OC1=CC=C(OC2=NC=C(C=C2Cl)C(F)(F)F)C=C1)C	0.74719	0.7711
NS00001998	Bis[2,2,6,6-tetramethyl-1-(octyloxy)piperidin-3-yl] decanedioate	O=C(OC1CCC(N(OCCCCCCCC)C1(C)C)(C)C)CCCCCCCCC(=O)OC2CCC(N(OCCCCCCCC)C2(C)C)(C)C	0.87307	0.47833
NS00001999	1,3,5-Tricyclohexyl-1,3,5-triazinane	N1(CN(CN(C1)C2CCCCC2)C3CCCCC3)C4CCCCC4	0.74719	0.7711
NS00002000	Tetracycline	O=C1C(=C(O)N)C(=O)C2(O)C(=O)C3=C(O)C=4C(O)=CC=CC4C(O)(C)C3CC2C1N(C)C	0.89552	0.34328
NS00002001	Pentanoic acid, 5-(dimethylamino)-2-methyl-5-oxo-, methyl ester	O=C(OC)C(C)CCC(=O)N(C)C	0.13451	0.96814
NS00002002	trans-4-tert-butylcyclohexanol	OC1CCC(CC1)C(C)(C)C	0.13451	0.96814
NS00002003	Degradation-Product	N1CN(CN(C1)C2CCCCC2)C3CCCCC3	0.74719	0.7711
NS00002004	Formononetin	O=C1C(=COC2=CC(O)=CC=C21)C=3C=CC(OC)=CC3	0.74719	0.7711
NS00002005	6-hydroxy-5-[(2-methoxy-4-sulfo-m-tolyl)azo]naphthalene-2-sulfonic acid	O=C1C=CC=2C=C(C=CC2C1=NNC=3C=C(C(=CC3OC)S(=O)(=O)O)C)S(=O)(=O)O	0.96774	0.09677
NS00002006	Bromisovalum	O=C(N)NC(=O)C(Br)C(C)C	0.74719	0.7711
NS00002007	Probenazole	O=S1(=O)N=C(OCC=C)C=2C=CC=CC21	0.74719	0.7711
NS00002008	Ethyl 2-cyano-3-methyl-2-(prop-2-en-1-yl)hexanoate	N#CC(C(=O)OCC)(CC=C)C(C)CCC	0.74719	0.7711
NS00002009	1,8-Dinitropyrene	O=N(=O)C=1C=CC2=CC=C3C=CC(=C4C=CC1C2=C34)N(=O)=O	0.74719	0.7711
NS00002010	1-(2-hydroxy-5-methylphenyl)dodecan-1-one oxime	ON=C(C1=CC(=CC=C1O)C)CCCCCCCCCCC	0.74719	0.7711
NS00002011	(dibutylcarbamothioyl)sulfanide	S=C(S)N(CCCC)CCCC	0.56	0.88
NS00002012	2-Methoxy-1-propanol	OCC(OC)C	0.13451	0.96814
NS00002013	Benzoic acid,2-[(AmSO2)Me]-,Me ester	O=C(OC)C=1C=CC=CC1CS(=O)(=O)N	0.74719	0.7711
NS00002015	Phensuximide	O=C1N(C(=O)C(C=2C=CC=CC2)C1)C	0.74719	0.7711
NS00002016	Acetaldehyde oxime	ON=CC	0.13451	0.96814
NS00002017	2,2'-dithiodiacetate	O=C(O)CSSCC(=O)O	0.74719	0.7711
NS00002018	Methyl 2-aminobenzoate	O=C(OC)C=1C=CC=CC1N	0.13451	0.96814
NS00002019	beta-Carotene	C(=CC=C(C=CC=C(C=CC1=C(C)CCCC1(C)C)C)C)C=C(C=CC=C(C=CC2=C(C)CCCC2(C)C)C)C	0.87307	0.47833
NS00002020	2,2-Bis(((1-oxoheptyl)oxy)methyl)propane-1,3-diyl bisheptanoate	O=C(OCC(COC(=O)CCCCCC)(COC(=O)CCCCCC)COC(=O)CCCCCC)CCCCCC	0.87307	0.47833
NS00002021	3,5,5-Trimethyl-1-hexanol	OCCC(C)CC(C)(C)C	0.13451	0.96814
NS00002022	1,1,-Trimethyl-3-phenylindane	C=1C=CC(=CC1)C2(C=3C=CC=CC3C(C)(C)C2)C	0.09402	0.96581
NS00002024	1,2-Cyclohexanediamine	NC1CCCCC1N	0.4375	0.75
NS00002025	AM-694	O=C(C=1C=CC=CC1I)C2=CN(C=3C=CC=CC23)CCCCCF	0.74719	0.7711
NS00002026	Benzene, 1-chloro-4-methyl-2-nitro-	O=N(=O)C1=CC(=CC=C1Cl)C	0.13451	0.96814
NS00002027	1,3,2-Dioxaphosphorinane, 2,2'-oxybis[5,5-dimethyl-, 2,2'-disulfide	S=P1(OCC(C)(C)CO1)OP2(=S)OCC(C)(C)CO2	0.74719	0.7711
NS00002028	2-cyano-N,N-diethylacetamide	N#CCC(=O)N(CC)CC	0.13451	0.96814
NS00002030	(1-hydroxyethylene)diphosphonic acid	O=P(O)(O)CC(O)P(=O)(O)O	0.93651	0.33333
NS00002031	2-(1,1,3,3-Tetramethylbutyl)phenol	OC=1C=CC=CC1C(C)(C)CC(C)(C)C	0.74719	0.7711
NS00002032	Laudanosine	O(C1=CC=C(C=C1OC)CC2C3=CC(OC)=C(OC)C=C3CCN2C)C	0.74719	0.7711
NS00002033	octadecylbenzenesulphonic acid	O=S(=O)(O)C=1C=CC=CC1CCCCCCCCCCCCCCCCCC	0.87307	0.47833
NS00002034	Peroxide, bis(1-oxododecyl)	O=C(OOC(=O)CCCCCCCCCCC)CCCCCCCCCCC	0.74719	0.7711
NS00002035	meso-2,3-Diethyl-2,3-dimethylsuccinonitrile	N#CC(C)(CC)C(C#N)(C)CC	0.13451	0.96814
NS00002036	3-Phenylbutyraldehyde	O=CCC(C=1C=CC=CC1)C	0.13451	0.96814
NS00002037	1,2-CyclohexandicarbonsÃƒÂ¤urediisononylester (Hexamoll DINCH Hauptkomponente)	O=C(OCCCCCCC(C)C)C1CCCCC1C(=O)OCCCCCCC(C)C	0.74719	0.7711
NS00002038	2,3-Dihydro-1,1,2,3,3-pentamethyl-1H-indene	C=1C=CC2=C(C1)C(C)(C)C(C)C2(C)C	0.13451	0.96814
NS00002039	Lercanidipine	O=C(OC)C1=C(NC(=C(C(=O)OC(C)(C)CN(C)CCC(C=2C=CC=CC2)C=3C=CC=CC3)C1C=4C=CC=C(C4)N(=O)=O)C)C	0.87307	0.47833
NS00002040	Thenylchlor	O=C(N(C=1C(=CC=CC1C)C)CC=2SC=CC2OC)CCl	0.74719	0.7711
NS00002041	Indigo dye	O=C1C=2C=CC=CC2NC1=C3NC=4C=CC=CC4C3=O	0.74719	0.7711
NS00002042	Hydrocinnamic acid	O=C(O)CCC=1C=CC=CC1	0.13451	0.96814
NS00002043	Indan	C=1C=CC2=C(C1)CCC2	0.13451	0.96814
NS00002044	(2Z)-3,7-dimethylocta-2,6-dienal	O=CC=C(C)CCC=C(C)C	0.13451	0.96814
NS00002045	4-Hydroxytrimethoprim	O=C1N=C(N)NC(N)=C1CC2=CC(OC)=C(OC)C(OC)=C2	0.87307	0.47833
NS00002046	Benzamide, N-(4-amino-2,5-diethoxyphenyl)-	O=C(NC=1C=C(OCC)C(N)=CC1OCC)C=2C=CC=CC2	0.74719	0.7711
NS00002047	Diphenyl(2,4,6-trimethylbenzoyl)phosphine oxide	O=C(C=1C(=CC(=CC1C)C)C)P(=O)(C=2C=CC=CC2)C=3C=CC=CC3	0.74719	0.7711
NS00002048	2-[(11H-Dibenzo[b,e]azepin-6-yl)methyl]-1H-isoindole-1,3(2H)-dione	O=C1C=2C=CC=CC2C(=O)N1CC3=NC=4C=CC=CC4CC=5C=CC=CC35	0.87307	0.47833
NS00002049	Abamectin B1a	O=C1OC2CC(OC3(OC(C(C=C3)C)C(C)CC)C2)CC=C(C)C(OC4OC(C)C(OC5OC(C)C(O)C(OC)C5)C(OC)C4)C(C=CC=C6COC7C(O)C(=CC1C67O)C)C	0.96774	0.09677
NS00002050	Methoprotryne	N=1C(=NC(=NC1NCCCOC)NC(C)C)SC	0.74719	0.7711
NS00002051	phenyl bis[3-(propan-2-yl)phenyl] phosphate	O=P(OC=1C=CC=CC1)(OC2=CC=CC(=C2)C(C)C)OC3=CC=CC(=C3)C(C)C	0.93651	0.33333
NS00002052	2,5-Bis(1,1-dimethylbutyl)hydroquinone	OC=1C=C(C(O)=CC1C(C)(C)CCC)C(C)(C)CCC	0.74719	0.7711
NS00002053	Acetylcholine	O=C(OCC[N+](C)(C)C)C	0.74719	0.7711
NS00002054	3-(Bromo-4-methoxyphenyl)propionicÃ‚Â acid	O=C(O)CCC1=CC=C(OC)C=C1	0.74719	0.7711
NS00002055	1-Ethyl-2-methylbenzene	C=1C=CC(=C(C1)C)CC	0.13451	0.96814
NS00002056	2-Propenoic acid, 2-methyl-, eicosyl ester	O=C(OCCCCCCCCCCCCCCCCCCCC)C(=C)C	0.74719	0.7711
NS00002057	Caramiphen	O=C(OCCN(CC)CC)C1(C=2C=CC=CC2)CCCC1	0.74719	0.7711
NS00002058	(3-chloro-2-hydroxypropyl)trimethylammonium	ClCC(O)C[N+](C)(C)C	0.74719	0.7711
NS00002059	2-Methoxyethyl acetate	O=C(OCCOC)C	0.13451	0.96814
NS00002060	Methacrylic anhydride	O=C(OC(=O)C(=C)C)C(=C)C	0.13451	0.96814
NS00002061	(1S)-1-(4-Methylphenyl)ethan-1-amine	NC(C1=CC=C(C=C1)C)C	0.84884	0.53488
NS00002062	1-(4-Chlorophenyl)-4,4-dimethyl-2-(1H-1,2,4-triazol-1-yl)pentan-3-one	O=C(C(N1N=NC=C1)CC2=CC=C(Cl)C=C2)C(C)(C)C	0.74719	0.7711
NS00002063	Loratadine	O=C(OCC)N1CCC(=C2C=3N=CC=CC3CCC=4C=C(Cl)C=CC42)CC1	0.74719	0.7711
NS00002064	Gliclazide	O=C(NN1CC2CCCC2C1)NS(=O)(=O)C3=CC=C(C=C3)C	0.93651	0.33333
NS00002065	o-Phenoxyaniline	O(C=1C=CC=CC1)C=2C=CC=CC2N	0.74719	0.7711
NS00002066	9-Dehydroandrostenedione	O=C1C=C2CCC3C(=CCC4(C(=O)CCC34)C)C2(C)CC1	0.74719	0.7711
NS00002067	Pentachloroaniline	ClC=1C(Cl)=C(Cl)C(N)=C(Cl)C1Cl	0.13451	0.96814
NS00002068	Thiophene, 3-(decyloxy)tetrahydro-, 1,1-dioxide	O=S1(=O)CCC(OCCCCCCCCCC)C1	0.74719	0.7711
NS00002069	2,2-Dibromoacetamide	O=C(N)C(Br)Br	0.13451	0.96814
NS00002070	Uracil	O=C1C=CNC(=O)N1	0.74719	0.7711
NS00002071	Sulfamethoxazole N1-glucuronide	O=C(O)C1OC(N(C2=NOC(=C2)C)S(=O)(=O)C3=CC=C(N)C=C3)C(O)C(O)C1O	0.89552	0.34328
NS00002072	Sulfisoxazole	O=S(=O)(NC=1ON=C(C1C)C)C2=CC=C(N)C=C2	0.74719	0.7711
NS00002073	1-fluoro-3-(trans-4-propylcyclohexyl)benzene	FC1=CC=CC(=C1)C2CCC(CCC)CC2	0.13451	0.96814
NS00002074	5-[(2,4-Diaminopyrimidin-5-yl)methyl]-2,3-dimethoxyphenol	OC=1C=C(C=C(OC)C1OC)CC2=CN=C(N=C2N)N	0.74719	0.7711
NS00002075	7-[(5-chloro-2,6-difluoropyrimidin-4-yl)amino]-4-hydroxy-3-(2-{4-methoxy-2-[(sodiooxy)sulfonyl]phenyl}diazen-1-yl)naphthalene-2-sulfonate	O=S(=O)(O)C1=CC(OC)=CC=C1N=NC=2C(O)=C3C=CC(=CC3=CC2S(=O)(=O)O)NC=4N=C(F)N=C(F)C4Cl	0.96774	0.09677
NS00002077	Pyridinium, 1-[4-[[4-[2-[5-(acetylamino)-2-methoxy-4-[2-(3,6,8-trisulfo-2-naphthalenyl)diazenyl]phenyl]diazenyl]-8-sulfo-1-naphthalenyl]amino]-6-amino-1,3,5-triazin-2-yl]-3-carboxy-	O=C(O)C1=CC=C[N+](=C1)C=2N=C(N=C(N2)NC=3C=CC(N=NC4=CC(NC(=O)C)=C(N=NC=5C=C6C(C=C(C=C6S(=O)(=O)O)S(=O)(=O)O)=CC5S(=O)(=O)O)C=C4OC)=C7C=CC=C(C37)S(=O)(=O)O)N	0.89552	0.34328
NS00002078	N-((3R,4R)-1-benzyl-4-methylpiperidin-3-yl)-2-chloro-N-methyl-7H-pyrrolo[2,3-d]pyrimidin-4-amine	ClC=1N=C2NC=CC2=C(N1)N(C)C3CN(CC=4C=CC=CC4)CCC3C	0.87307	0.47833
NS00002079	1,2,4-Triazolidine-3-thione, 2-[2-(1-chlorocyclopropyl)-3-(2-chlorophenyl)-2-hydroxypropyl]-	S=C1NCNN1CC(O)(CC=2C=CC=CC2Cl)C3(Cl)CC3	0.74719	0.7711
NS00002080	1-Dodecanol	OCCCCCCCCCCCC	0.13451	0.96814
NS00002081	Ethanedioyl dichloride	O=C(Cl)C(=O)Cl	0.13451	0.96814
NS00002082	Posaconazole	O=C1N(N=CN1C2=CC=C(C=C2)N3CCN(C4=CC=C(OCC5COC(C6=CC=C(F)C=C6F)(CN7N=CN=C7)C5)C=C4)CC3)C(CC)C(O)C	0.87307	0.47833
NS00002083	Cerivastatin	O=C(O)CC(O)CC(O)C=CC1=C(N=C(C(=C1C=2C=CC(F)=CC2)COC)C(C)C)C(C)C	0.87307	0.47833
NS00002084	2-Acetyl-6-methoxynaphthalene	O=C(C1=CC=C2C=C(OC)C=CC2=C1)C	0.74719	0.7711
NS00002085	Voriconazole N-Oxide	[O-][N+]1=CN=C(C(F)=C1)C(C)C(O)(C2=CC=C(F)C=C2F)CN3N=CN=C3	0.74719	0.7711
NS00002086	Acetyl chloride	O=C(Cl)C	0.13451	0.96814
[truncated: 63,102 more rows]
